# Supplementary material for: Comprehensive analysis of regulatory B Cell related genes in prognosis and therapeutic response in lung adenocarcinoma
Source: Front Immunol. 2025 Jul 30;16:1595408. doi: 10.3389/fimmu.2025.1595408 (PMC12343544; doi:10.3389/fimmu.2025.1595408)
Supplement: Supplementary file 2 [file DataSheet2.xlsx]

## Sheet: Table S1
Table S1. Lung adenocarcinoma data sets included in this study.
Databases	Accession numbers	Number of patients
TCGA(http://cancergenome.nih.gov/)	TCGA-LUAD	497
GEO(https://www.ncbi.nlm.nih.gov/geo/)	GSE72094	398
GEO(https://www.ncbi.nlm.nih.gov/geo/)	GSE68465	443
GEO(https://www.ncbi.nlm.nih.gov/geo/)	GSE31210	226
GEO(https://www.ncbi.nlm.nih.gov/geo/)	GSE41271	183
GEO(https://www.ncbi.nlm.nih.gov/geo/)	GSE42127	132
GEO(https://www.ncbi.nlm.nih.gov/geo/)	GSE13213	117
GEO(https://www.ncbi.nlm.nih.gov/geo/)	GSE8894	63
GEO(https://www.ncbi.nlm.nih.gov/geo/)	GSE131907	21
TIGER (http://tiger.canceromics.org/)	Braun	311
TIGER (http://tiger.canceromics.org/)	GSE91061	109
TIGER (http://tiger.canceromics.org/)	phs000452	153
TIGER (http://tiger.canceromics.org/)	PRJNA482620	34
TIGER (http://tiger.canceromics.org/)	PRJEB23709	91
doi: 10.1038/s41588-023-01355-5	PMID:37024582	152

## Sheet: Table S2
Table S2. Differentially Expressed Genes (DEGs) between Cluster1 and Cluster2.
gene	logFC	AveExpr	t	P.Value	adj.P.Val	B
CXCL9	2.00770929558116	4.26521952728773	14.5306537414933	4.14892394141243e-40	2.14E-38	80.2778657117332
CCL19	1.94030989804736	4.16961137008048	15.0385364231398	2.21036684759116e-42	1.28E-40	85.4805007877547
LYZ	1.84542671481354	7.35725999875654	14.730923764422	5.30886601793624e-41	2.89E-39	82.3211216724607
CXCL10	1.82141753693334	4.24309098410463	14.8041964805606	2.49535665660566e-41	1.37E-39	83.071415909672
CYBB	1.79830223632091	4.3081290084507	23.8305107531984	3.19076114325632e-84	3.91E-81	181.315346987056
HLA-DQA1	1.76529075464825	4.89832046257545	19.1746600934762	1.01604879220282e-61	1.73E-59	129.763721059911
CXCL13	1.72777643954764	3.74536395444668	12.4512993316189	3.70904569582735e-31	1.36E-29	59.8084919554873
SFTPC	1.65515463861945	5.15465588545272	5.31353324977048	1.62749686647421e-07	1.16E-06	6.14096873950532
PTPRC	1.61759350157804	3.15839470301811	26.9852363695683	2.32031573833414e-99	2.28E-95	215.984662742129
HLA-DOA	1.60901231090696	3.78625587484909	19.0583742639359	3.66640472878113e-61	6.04E-59	128.486997697324
C1QB	1.60855692036874	6.81640341247485	17.6443480424491	1.9666669147799e-54	2.11E-52	113.072395433868
HLA-DRA	1.6036996062992	9.83340798189135	17.7252672026213	8.15460596736328e-55	9.04E-53	113.948073872138
MRC1	1.59482660040341	3.57986144104628	15.3833800413796	6.08929667209547e-44	3.76E-42	89.0508333340715
HLA-DRB5	1.58814452921162	7.30937753923541	12.7237988179448	2.71220389453425e-32	1.03E-30	62.4044180936269
JCHAIN	1.57981628655584	7.58960219376258	10.6580599389165	5.06887559864262e-24	1.33E-22	43.5185090392798
HLA-DPA1	1.57751178467968	6.16892405633803	17.2107645766558	2.16506279861856e-52	2.01E-50	108.396243906596
PLEK	1.55626611642849	3.44707302152917	25.2010521700983	7.88751091528651e-91	2.58E-87	196.44822077676
C1QC	1.54979645967401	6.85899155331992	17.734725967945	7.35676805635153e-55	8.20E-53	114.050491390579
CD53	1.54166228681831	4.85823653319919	25.8110210048791	9.33182991668072e-94	6.10E-90	203.151441041452
CD79A	1.53968697926832	3.7946643305835	12.4674812536812	3.17800246529727e-31	1.17E-29	59.9618348480853
VSIG4	1.52832594691357	4.06925859034205	16.310520879051	3.41042985306172e-48	2.59E-46	98.7845799875683
CD163	1.52511684545218	3.71909036016097	17.5959133545354	3.32958234910052e-54	3.49E-52	112.54868402332
MARCO	1.5225211754632	3.97823992201207	10.7495520271486	2.27232821905409e-24	6.10E-23	44.3131217096665
C1QA	1.51593715082142	6.92206032997988	17.2945931035247	8.74300321553436e-53	8.33E-51	109.298147271429
CCL18	1.51140810543404	5.46430686237425	11.3131049548001	1.48357715225146e-26	4.48E-25	49.2985792308288
IL7R	1.50518968607627	2.99329516599598	20.9131493307538	4.25494283284183e-70	1.35E-67	148.957085606175
FCGR3A	1.50293866664074	4.84262833983903	18.0397788940099	2.64154488058617e-56	3.26E-54	117.359818414274
CCL5	1.49182907127117	4.68772497384306	15.3528839621233	8.37563177605778e-44	5.10E-42	88.733924921899
HLA-DPB1	1.48323879598846	6.92539649295775	16.6662183612801	7.6158095413217e-50	6.36E-48	102.565233644884
UBD	1.47704793951814	2.98712535109859	12.380587246509	7.27758912837871e-31	2.62E-29	59.139634691198
PTGDS	1.47312977831242	4.31212734004024	13.352182749696	5.86745688610785e-35	2.48E-33	68.496514462105
HLA-DQA2	1.47049317689575	4.43260392527163	9.53727212589717	6.59461757202965e-20	1.41E-18	34.1451636071902
HLA-DRB1	1.46948039131913	8.96075474245473	14.6837243961405	8.62725766878249e-41	4.59E-39	81.8385787048867
SLAMF7	1.46288013539094	3.06484624668008	17.6845627704995	1.26990703249182e-54	1.39E-52	113.507473134416
PLA2G2D	1.46012481070509	1.75938111828974	15.3800816272621	6.30298583486544e-44	3.88E-42	89.0165462771846
FGL2	1.45480980482809	3.17235058672032	20.4604159262468	6.5643645477846e-68	1.74E-65	143.944
FPR3	1.44597204763337	3.48233664084105	21.6456360130508	1.21060010718164e-73	5.16E-71	157.080591659565
F13A1	1.43676422063931	3.13130344808853	14.2740632948659	5.68720172300258e-39	2.78E-37	77.676499038497
LCP1	1.4362982809857	5.13880793762575	20.2736609927978	5.23379288028394e-67	1.27E-64	141.878186957584
CHIT1	1.43551209381743	2.47055104748491	10.4326598184418	3.59349938107969e-23	8.98E-22	41.5791737271635
ITGB2	1.42885743553351	4.64154078470825	17.7004590275992	1.06821293760456e-54	1.18E-52	113.679513661521
CD2	1.42673815954764	3.46103478490946	19.2983916719585	2.59043279929754e-62	4.66E-60	131.12342233011
CCL13	1.42160140843945	3.34475327142857	11.7990395735932	1.72169159150499e-28	5.66E-27	53.7169285075258
FAM26F	1.41855317765615	2.66101987300604	16.8724739729199	8.31389180498197e-51	7.38E-49	104.767966113901
IGLL5	1.39278067093418	4.96314228148893	9.40361	1.94893668687543e-19	4.01E-18	33.0742794851684
GZMA	1.38994880411198	3.30486480704225	14.6553253963105	1.15511314599074e-40	6.13E-39	81.5485336216531
HLA-DQB1	1.38976836489743	5.61026905975855	12.3865150877055	6.87829937651033e-31	2.49E-29	59.1956286579377
C3AR1	1.3858366125887	3.30065327203219	21.4142451109093	1.59828494956315e-72	6.40E-70	154.513227306087
SASH3	1.38233573033926	3.29868297887324	24.7346237708952	1.38432201132929e-88	3.02E-85	191.308056744007
EVI2B	1.38117836148536	3.53426013098592	24.0158314922956	4.05989675820944e-85	5.69E-82	183.366302444228
CD74	1.38057749069944	9.89337298435614	15.1381618296254	7.85428389232005e-43	4.60E-41	86.5089516814675
LAPTM5	1.37885382004795	6.33097728370221	20.884310756905	5.86650582141615e-70	1.83E-67	148.637527910559
MNDA	1.37624396931725	3.04321419356137	20.0491288455621	6.33635496906484e-66	1.45E-63	139.397044823865
SLAMF8	1.37569440870353	3.1990620221328	21.3980020990239	1.91560851102157e-72	7.52E-70	154.333037532855
GPNMB	1.37022143086743	5.23838581891348	14.8236725301472	2.04117676024537e-41	1.13E-39	83.2710871866566
SELL	1.36319949590097	2.80388755130785	17.247712533008	1.45195675467975e-52	1.37E-50	108.793630226684
GBP5	1.35821295135207	2.07942634271026	17.6708	1.47531132242074e-54	1.61E-52	113.358342260031
CD52	1.35436960467904	5.08052074245473	15.3562566036043	8.0855704132069e-44	4.94E-42	88.7689617495901
GPR183	1.35173594266873	3.3871506527163	18.4754708893289	2.23788472129697e-58	3.23E-56	122.10596023767
CSF1R	1.34632781505459	3.84451483259557	19.3525476361659	1.42370429268928e-62	2.61E-60	131.718932090542
IL2RG	1.34252891739412	3.92902751690141	17.9952175963803	4.29767203988773e-56	5.17E-54	116.875661377476
MPEG1	1.33897420778652	3.29817333702213	21.3165292954267	4.75099521296129e-72	1.76E-69	153.429304143422
GZMK	1.3381678736768	1.8734580816499	18.5259296323243	1.28611763770119e-58	1.88E-56	122.656994215222
CD48	1.33771830753053	2.69855955814889	18.5900732454085	6.35793307279959e-59	9.67E-57	123.357859697396
MS4A6A	1.33732633754252	3.12786064245473	20.8513786927726	8.46545951394306e-70	2.60E-67	148.272642813622
GBP1	1.3313947473737	3.74187014265594	15.3981742246162	5.216367396912e-44	3.23E-42	89.2046508180846
IL4I1	1.32976202521304	2.68559457947686	16.3606576016261	1.99849045802428e-48	1.53E-46	99.3160339853071
CD4	1.32820728851948	4.46142936217304	21.5788562842219	2.54951938504081e-73	1.06E-70	156.339567004854
SLCO2B1	1.32764150762774	3.05687948752515	19.9159864882704	2.77642096415662e-65	6.05E-63	137.927081515999
SCGB1A1	1.32385309114966	4.61983424565392	4.39810988657052	1.33727847369913e-05	6.90E-05	1.90203196142772
MZB1	1.32176209964505	3.71363681435412	10.340167232716	7.96694082322439e-23	1.96E-21	40.7910223606661
FOLR2	1.32114936138167	3.58495904668008	14.7130476001273	6.38112158835518e-41	3.44E-39	82.138293531285
IL10RA	1.31884624961736	2.71744553965795	27.4324394739793	1.74960596753686e-101	3.43E-97	220.844417779526
ALOX5AP	1.31830557019539	4.25487623158954	15.0076818642785	3.04378484480031e-42	1.74E-40	85.1624936960337
ITGAL	1.3130975288487	2.62386753138833	21.8071316953923	1.99838252545911e-74	9.34E-72	158.87284511251
FCER1G	1.31308481769871	5.55072482897384	18.1384012968666	8.98821002243519e-57	1.14E-54	118.432211339905
AIF1	1.31197185886717	4.43757108249497	19.4304772500195	6.01424701460913e-63	1.12E-60	132.57625689698
NKG7	1.30972496474514	3.27884891649899	13.8166861206151	5.76366528760159e-37	2.60E-35	73.0881084218259
CD3E	1.30959873504422	3.0039185360161	18.3928606818013	5.5388439688172e-58	7.76E-56	121.204406930622
ADAMDEC1	1.3023035437685	2.03575185016097	12.8606165540143	7.21738180988702e-33	2.82E-31	63.7185355651378
CD3D	1.29932003936003	3.26613794674044	16.5517166576297	2.59606951674429e-49	2.08E-47	101.345652871522
FDCSP	1.29773281793169	2.15425289963783	9.4261673810602	1.62437642682752e-19	3.37E-18	33.2542778468998
LILRB4	1.29477396012442	2.35988903983903	19.2437198353477	4.73914285456754e-62	8.23E-60	130.522474432375
CD27	1.29345608275169	2.71386515814889	16.1998735912356	1.10739486263775e-47	8.23E-46	97.6134436993767
GBP4	1.28563298694468	3.12194646720322	16.5710301748873	2.11131010423302e-49	1.71E-47	101.551198144555
RGS1	1.28311395693305	4.17774410360362	13.2452091772015	1.68421277375351e-34	6.99E-33	67.4494162878296
CXCL11	1.27950749107903	1.85222982480885	12.825537519373	1.01409471318174e-32	3.92E-31	63.3809342199064
OLR1	1.2728693464016	3.14020274466801	13.2230455012591	2.09442083574076e-34	8.58E-33	67.2329694234727
TYROBP	1.26864863016428	6.12563504426559	15.6784463309707	2.7553044455077e-45	1.81E-43	92.1282986471803
CSF2RB	1.26784142545931	2.43145621770624	24.2537113047159	2.88403343434498e-86	5.14E-83	185.997031538778
IRF8	1.26648624570039	2.43139273902817	22.6404908610778	1.83263489672987e-78	1.33E-75	168.122560566566
MMP9	1.2595616674573	4.54781179637827	10.0944306014556	6.46388723786261e-22	1.51E-20	38.7191773311549
HAVCR2	1.25885694433751	2.74744314265594	22.5814372354728	3.54122534878317e-78	2.24E-75	167.467200740809
HLA-DQB2	1.25549649669776	4.40769630991952	9.0426450020195	3.45164347908426e-18	6.64E-17	30.2354573730608
NCKAP1L	1.2539913297722	2.33111869959759	25.599949894555	9.58747741547822e-93	4.70E-89	200.834472270079
HCK	1.25160561116619	3.36020646861167	17.3846064753909	3.29824886747472e-53	3.24E-51	110.267782724332
MSR1	1.2501185736107	2.78370713360161	15.8553267067507	4.26793289997146e-46	2.94E-44	93.9825157005298
CD14	1.24992710325329	5.46464	16.1891473486052	1.24117147516619e-47	9.19E-46	97.5000414166528
CD37	1.24785502672304	3.05240580261569	19.5876748525212	1.05605957852771e-63	2.05E-61	134.30699222787
SPI1	1.24730561962687	4.13818083469416	17.4995708113188	9.47977185313611e-54	9.64E-52	111.507939197562
FYB1	1.24481121648373	2.50586671318712	20.4439587437381	7.88266314484086e-68	2.06E-65	143.761680327291
TNFSF13B	1.24063462677165	2.66971537042254	21.0673713965069	7.63435877846042e-71	2.58E-68	150.666426428061
PIK3AP1	1.23992653506691	2.57431394245473	22.3184163604991	6.65976703701563e-77	3.96E-74	164.547935364932
IGSF6	1.23455663252648	2.79594136981891	19.0841372072925	2.75936163232466e-61	4.59E-59	128.769754426861
SELPLG	1.23421346506917	3.83364433702213	20.3646754592453	1.90326777343966e-67	4.91E-65	142.884640362448
CLEC10A	1.23352351687858	1.91777557863179	18.9967946035267	7.23054445854332e-61	1.16E-58	127.811375210678
FERMT3	1.23247877909707	3.61308806021127	20.9435211342791	3.03375119937785e-70	9.76E-68	149.293660610847
EVI2A	1.23208579380123	2.70473841046278	21.1500993999143	3.0368259452515e-71	1.08E-68	151.583621640364
MS4A4A	1.23197887317325	3.06948929778672	17.6625329043809	1.61378020466053e-54	1.74E-52	113.269
CYTIP	1.23117132299666	2.66672069919517	21.9687302919006	3.29428040719638e-75	1.75E-72	160.666454069856
ITGAM	1.23006784556883	2.51062198229376	18.2525314009858	2.57778271230476e-57	3.37E-55	119.674677107908
CCR5	1.22987015789021	2.06479100261569	23.6131451141308	3.58696179971942e-83	3.91E-80	178.908262859106
SAMSN1	1.22983722186902	2.39845888370221	23.3310492980435	8.30565988758093e-82	7.76E-79	175.782268355852
SRGN	1.22273702404328	6.60674116096579	14.8556071247585	1.46798386357804e-41	8.23E-40	83.5987029428987
MS4A1	1.21737392556767	1.45765586379879	12.8970247037575	5.06846657454367e-33	1.98E-31	64.069413685124
AIM2	1.21503625488642	1.97939730804829	11.2953341517917	1.74265165899824e-26	5.22E-25	49.139045502834
IDO1	1.2143772497197	3.10353414104628	9.62873659566546	3.12318230796558e-20	6.79E-19	34.8839577738299
CD8A	1.20814865569359	2.27620495798793	15.3991300322982	5.16447146960385e-44	3.21E-42	89.2145902870155
C7	1.20751000019215	3.33776910056338	8.71559405151011	4.36079020801612e-17	7.99E-16	27.7323533317865
DOK2	1.20276921582903	2.86484718390342	19.0380304118914	4.58871881794104e-61	7.44E-59	128.263757933446
GIMAP4	1.20228660853504	3.7212567806841	22.1963879217018	2.59845177426682e-76	1.50E-73	163.193432955155
CCL4	1.20080331477593	2.47927049315895	16.8984515396004	6.2867990463102e-51	5.61E-49	105.045916374791
CD86	1.19806908565179	2.58390277484909	23.9097236465331	1.32163877151587e-84	1.73E-81	182.192150897076
AOAH	1.19068818100515	1.97855867706237	22.5976106714231	2.95666452377559e-78	1.93E-75	167.64669224952
RNASE6	1.1897115569975	3.85805610261569	19.1622689007853	1.16499901566322e-61	1.97E-59	129.627621618583
SAA1	1.18364047402585	3.10035709254326	6.88127863726541	1.79703413534687e-11	2.08E-10	15.0176166138446
RARRES3	1.18092895476593	5.60112393070825	10.5879001204034	9.35141423509732e-24	2.43E-22	42.912050795136
BCL2A1	1.17345839972132	3.07145110080483	15.9448364716341	1.65666661451791e-46	1.15E-44	94.923416117877
IL2RB	1.17307019441041	2.46075932474849	17.8266120817643	2.70415382559575e-55	3.10E-53	115.046036957443
CD84	1.16980951659051	1.83436004426559	23.7517277148298	7.66811208238355e-84	8.85E-81	180.443088551916
DPT	1.16951601968665	3.35052694909457	11.0154048534834	2.15699755577858e-25	6.13E-24	46.6457780782164
LAIR1	1.16889541625084	2.39588462423139	21.938503381845	4.61541008804409e-75	2.38E-72	160.330949095252
SLAMF6	1.16583807266776	1.90841308239437	19.9184938264718	2.70026226186916e-65	5.95E-63	137.954754382446
ARHGAP30	1.16577854098052	2.99748893943662	22.0628936395013	1.15219786666001e-75	6.28E-73	161.711646985088
MMP7	1.15924888738861	4.29397298128773	6.80235903060947	2.97311617481313e-11	3.36E-10	14.5246245136312
GZMB	1.1581994972078	2.66084807285714	11.3709769710268	8.77479645063668e-27	2.69E-25	49.8191339406881
LTB	1.15639193350022	3.34176919284909	12.2743659248316	1.9956783167603e-30	7.09E-29	58.1386785402501
TREM2	1.15581479083633	4.13615929577465	12.3417767338063	1.0526539306614e-30	3.79E-29	58.7733824071899
PTAFR	1.15517497342924	2.87837563581489	16.6319115520616	1.10001796851034e-49	9.03E-48	102.199576335823
HLA-B	1.15487292846958	9.3302060362173	15.1752424197807	5.34051011106106e-43	3.15E-41	86.892376393688
HK3	1.15455674999999	2.22879065995976	15.5831955077146	7.50058898259956e-45	4.84E-43	91.1326727642047
CCR1	1.15431018683451	2.84390758108652	18.0254196537722	3.09016886041769e-56	3.74E-54	117.203778906357
TAGAP	1.15351333610057	1.9965827362173	25.4668894128812	4.16984875008284e-92	1.64E-88	199.372406457962
CORO1A	1.15249491273775	3.9235948028169	18.3050869002129	1.44959515539829e-57	1.93E-55	120.247324677087
FPR1	1.15031503004115	2.36705632937626	16.5170719486876	3.76064384862167e-49	2.99E-47	100.977116204036
LCP2	1.14883971928323	2.58502253239437	24.9655174494289	1.07063344422902e-89	2.63E-86	193.854009453837
CD69	1.1472962622078	2.04246926581489	16.5167502236355	3.77360439477794e-49	2.99E-47	100.97369485854
LCK	1.14422958342406	2.30613986579477	18.4559651293719	2.77203111300091e-58	3.97E-56	121.893020631045
LY86	1.14257982473782	2.88480963986519	16.0456600001167	5.69425354147555e-47	4.03E-45	95.9852648980191
MMP12	1.14087595896827	3.22975975209256	7.12060035877742	3.79673864762369e-12	4.69E-11	16.5411392452438
MS4A7	1.13859648987719	2.85074494104628	16.8387703372659	1.194549461454e-50	1.05E-48	104.407520581079
NCF2	1.1348656043226	3.72741963179074	16.1061387116505	2.99774723600136e-47	2.16E-45	96.6232206949683
APOE	1.13408421178833	6.75416480684105	10.5290889763905	1.55951613888958e-23	3.99E-22	42.4056358257046
SIT1	1.13285338140343	1.8632612729497	18.5830929763802	6.86468684784489e-59	1.04E-56	123.281569054193
IL2RA	1.13261151243511	1.84225013384306	18.3270309084431	1.13978246458751e-57	1.54E-55	120.486520595998
CST7	1.13197287950811	3.33982749396378	13.3474402768046	6.14876913325141e-35	2.59E-33	68.4500092602072
ALOX5	1.13139949415443	3.59109569959759	14.7262305712535	5.57161362350495e-41	3.02E-39	82.2731137574657
PSMB9	1.13087372415022	4.21081711267606	13.538375868352	9.27580446693534e-36	4.05E-34	70.3284102558025
PRF1	1.13082145907293	2.5799443498994	14.3820688353138	1.8937040168581e-39	9.53E-38	78.7691739088606
APOC1	1.12969826755451	5.8763829195171	10.5216593455312	1.6633940549103e-23	4.24E-22	42.3417872352671
CPA3	1.12732512069051	3.23382513784708	9.41194619241718	1.82210921312122e-19	3.76E-18	33.1407691815312
CPVL	1.12569828854865	3.26237037987928	13.4014895281578	3.60412094737293e-35	1.53E-33	68.980480217027
WAS	1.12490260984648	2.89679429853521	21.3483195986994	3.33325034489769e-72	1.26E-69	153.781921379742
CD79B	1.12258697708437	1.99255247776459	14.3955517795146	1.65040421186295e-39	8.32E-38	78.9058161802247
CLEC4A	1.11577369572599	2.23587346096579	19.2668419386805	3.67085676961883e-62	6.43E-60	130.776601414919
VCAM1	1.11540575413518	2.6522607319336	14.3182260331979	3.62905044412564e-39	1.79E-37	78.1228757651169
MAFB	1.11411582110106	3.65765747283702	17.9386131757183	7.97224748339647e-56	9.37E-54	116.261013655185
FCMR	1.11151551061533	2.4286426472837	16.4061982942313	1.22939765438335e-48	9.50E-47	99.7991879692093
BIRC3	1.10938095027056	3.37710273863179	12.0679141019985	1.39933149625431e-29	4.80E-28	56.2064471976653
MFAP4	1.10893801897864	4.83074421207243	9.18443355033385	1.12644900615372e-18	2.21E-17	31.3411904315917
GIMAP7	1.1074088959488	3.31093029290744	17.642386377948	2.00906739778952e-54	2.14E-52	113.051178147415
CXCR4	1.1068096660348	5.12255203219316	15.5482154564351	1.08291918220972e-44	6.94E-43	90.7675544897228
CMKLR1	1.10536826337772	2.05210043199195	19.7982557221826	1.02442544185041e-64	2.14E-62	136.628144822314
GZMH	1.10491005120183	2.21043345629779	12.9769624248593	2.32866796053027e-33	9.29E-32	64.8415221772528
ITGAX	1.10458384955445	2.69968	17.3773331002557	3.56872508919955e-53	3.48E-51	110.189387920983
LST1	1.10275882394607	2.86058999114688	15.352164684076	8.4388235544166e-44	5.13E-42	88.7264530233223
SAMHD1	1.10228792874501	4.56147614889336	19.9087943572229	3.00699892821796e-65	6.48E-63	137.84770583126
SIGLEC1	1.09853806144616	2.10638834171026	15.7484777721493	1.31777676649207e-45	8.82E-44	92.8616093449345
CHI3L1	1.09846859438125	4.74614649074447	7.61511615444833	1.34282285571793e-13	1.90E-12	19.822140068287
BTK	1.09671840028514	1.88943241629779	24.7001123885784	2.02994480771338e-88	3.98E-85	190.927285157247
SIRPA	1.09556471142618	3.45776398179477	18.0386733588957	2.67364257280731e-56	3.28E-54	117.347803842938
HSD11B1	1.09450902302906	2.22439817082495	16.417639007104	1.08806771179518e-48	8.51E-47	99.9206277737115
FGR	1.09423603727682	2.65877947344064	18.1575970874684	7.28597128558909e-57	9.28E-55	118.641077141686
LSP1	1.09410126425261	3.7509496362173	15.5985216221244	6.38519474580685e-45	4.13E-43	91.2927331739107
SIGLEC10	1.09397370135445	1.93838616820926	17.6387431041549	2.09025256172793e-54	2.22E-52	113.011774052724
HLA-DOB	1.09351764740935	2.26956604909457	15.6352790756508	4.33895347802029e-45	2.82E-43	91.6768318462077
CCR7	1.0928555605609	1.86414938961771	15.8220505509634	6.06479907957887e-46	4.15E-44	93.6331639552313
DCN	1.09193209708045	4.63645828973843	11.9881858537079	2.95477530768474e-29	1.00E-27	55.4650176335868
DOCK2	1.0909263358679	1.7858691252495	25.0224992539615	5.69500220164748e-90	1.60E-86	194.481892264459
CD40	1.09085654179384	3.68416996800805	14.8756366978551	1.19363591838488e-41	6.75E-40	83.8043229149483
SLA	1.08826233163941	2.25570827738833	22.5985730275778	2.92509509626512e-78	1.93E-75	167.657372322014
TLR4	1.08355518196429	2.02018856076459	20.690159908196	5.09485125238787e-69	1.49E-66	146.486876391074
RARRES1	1.0831417316381	3.42500251945473	10.1112787007736	5.60533953098882e-22	1.32E-20	38.8601859349123
PDCD1LG2	1.08131009546838	1.6231615334004	20.5671038313761	2.00364194865856e-68	5.46E-66	145.124465246878
PILRA	1.08014136516112	2.55327333361569	19.1857229769629	8.99223516340135e-62	1.55E-59	129.885241689501
APOL3	1.07620726161822	2.6509135917505	18.0911767678936	1.50633997109546e-56	1.88E-54	117.918557767732
CD5	1.07415154770908	1.97309	17.4297524959057	2.02182517743643e-53	2.02E-51	110.754556360358
RAC2	1.07338103313095	4.67835552149698	15.8496535116277	4.53149134158777e-46	3.11E-44	93.9229384345483
GMFG	1.07304396680275	3.81604320925553	18.2705995005311	2.11501806205885e-57	2.79E-55	119.871512508474
SPN	1.07291377936554	1.91886007565392	19.1546039402432	1.26786591884001e-61	2.13E-59	129.543439443094
PIGR	1.06510003363555	5.83460247062173	4.48005202037736	9.27330553575912e-06	4.92E-05	2.25165128407565
LPXN	1.06506172709892	3.32549128973843	23.1240815305958	8.33920156685241e-81	7.44E-78	173.487513617043
CYTH4	1.06425985255176	2.16813160905433	24.0710705700381	2.19649325726128e-85	3.32E-82	183.977392757134
SAMD9L	1.06192689624769	2.67066148631791	14.7196191140196	5.96390595504964e-41	3.22E-39	82.2054935164752
SLC7A7	1.06171268118985	2.84546636498994	19.2717504842208	3.47708613863544e-62	6.15E-60	130.830555036004
HCST	1.0606492543307	3.1901297943662	16.1477818366439	1.92640518857414e-47	1.41E-45	97.0629236873854
CTSS	1.05955664178088	5.83317006841046	16.3652131850344	1.90371428860255e-48	1.46E-46	99.3643475973331
TNFAIP3	1.05667003339294	3.49056995199799	15.9902752937307	1.02405863125362e-46	7.18E-45	95.4017042242876
HCLS1	1.05496433327824	3.66120298108652	16.0799284444137	3.95906229551557e-47	2.83E-45	96.3466514264718
HLA-DMA	1.05447443661903	5.81825727967807	12.3198133580953	1.29683592147301e-30	4.63E-29	58.5663846926341
NCF4	1.05434380859661	3.36895223078471	16.4091671288113	1.19105162638858e-48	9.24E-47	99.8306988898733
CLEC7A	1.05358835600272	2.56242454969819	15.0209956551832	2.65136664061518e-42	1.53E-40	85.2997
CXCL12	1.05220782617543	2.58896223239437	13.9577322687041	1.39667976375701e-37	6.49E-36	74.496210002559
CIITA	1.05209849390492	2.09445702877264	16.6673974432598	7.52014708795622e-50	6.31E-48	102.577804572706
P2RY13	1.05128444315608	1.64072450026157	19.5710371806803	1.26965364640167e-63	2.44E-61	134.123729101547
CTSK	1.04752645235086	4.98613230784708	11.1309494086159	7.66988719346887e-26	2.22E-24	47.6703718188258
BIN2	1.04674175955498	2.09310273237626	21.658505180563	1.04873099105055e-73	4.57E-71	157.223401443762
GPR34	1.04641523334143	2.13825197645875	15.6540022828282	3.56342461671295e-45	2.33E-43	91.8725980527783
GIMAP6	1.04629075204303	2.58874026277666	19.7964797028803	1.04479451305929e-64	2.16E-62	136.608556358429
WIPF1	1.04586087458604	3.03881913722334	22.6202477958898	2.29688488386282e-78	1.61E-75	167.897912943885
CCL3	1.0452464506027	2.43898250684105	13.6812419997307	2.23506571520029e-36	9.94E-35	71.7418997371445
HLA-F	1.04428131722005	4.52584341234406	12.734673107907	2.44195027494948e-32	9.30E-31	62.5086053870494
ADA2	1.04096025497877	3.88832302977867	14.2565461014469	6.79546847794626e-39	3.30E-37	77.4996018463512
CCR2	1.03853694975632	1.48447980686117	21.5684006756218	2.86483251252046e-73	1.17E-70	156.223551162594
CD300LF	1.03726454862771	2.14373428873239	15.7450057491351	1.36689154754367e-45	9.12E-44	92.8252276670114
IRF4	1.03533451491007	1.51502263919517	14.8921493938406	1.00638594440379e-41	5.71E-40	83.9739185503961
PLA2G7	1.03524739832474	2.91219769798793	13.8077822041612	6.30187322372397e-37	2.83E-35	72.9994293988791
PTPN7	1.03492629619098	1.84961457002012	21.7995062143386	2.17580880637636e-74	9.93E-72	158.788213146823
IKZF1	1.03158783016428	1.67914263501006	23.0438527129828	2.03960507772484e-80	1.74E-77	172.597728557809
OSCAR	1.03126833777259	2.47265826841046	14.4336276009521	1.11896134765815e-39	5.69E-38	79.2919756703964
CCDC80	1.03076553584135	3.19768361146881	11.7697522768158	2.25881335972643e-28	7.39E-27	53.4476421779896
TNFAIP8L2	1.02776552057613	2.56336840241449	17.222115952111	1.91501109883875e-52	1.80E-50	108.518308836594
CD274	1.02748433386636	1.91262306317907	12.7656336733918	1.81068637218059e-32	6.93E-31	62.8054866931939
TLR8	1.02393626964809	1.27177292509054	21.2661124880128	8.3342228748182e-72	3.03E-69	152.870124572967
ARHGAP9	1.02305578891805	1.94276571146881	20.5708787431243	1.92123757615802e-68	5.31E-66	145.166250235476
FCGR2A	1.02151543828456	3.5417717501006	15.3161375878311	1.22946760288731e-43	7.42E-42	88.3523602289717
BHLHE41	1.01995013182333	2.45635106921529	14.2373987351337	8.25451005150897e-39	4.00E-37	77.3063459069958
SH2D1A	1.01828041742004	1.32217769869215	19.8123196869451	8.76531039158322e-65	1.85E-62	136.783269203726
RCSD1	1.01515210358057	2.01232503762575	22.9170859548539	8.38263017733784e-80	6.58E-77	171.191563870456
SCIMP	1.0119173531739	1.43677829295775	24.203616772329	5.03249865270547e-86	8.23E-83	185.443220504863
C1ORF162	1.01028938671462	2.8688878195171	17.0250758702638	1.6073434908312e-51	1.46E-49	106.402364655725
APBB1IP	1.00896450172385	2.41440468692153	18.5469957048196	1.02050705175179e-58	1.51E-56	122.887125477375
LAX1	1.0071569913995	1.37135631661972	16.2327346960699	7.80732941006531e-48	5.87E-46	97.9610073190436
P2RY10	1.00711627280386	1.35039806428571	20.0518174316742	6.15004169408981e-66	1.42E-63	139.426738606455
LUM	1.00650945879913	7.18182793360161	10.5106085943469	1.83074257196827e-23	4.65E-22	42.2468724047438
CASP1	1.00577505826447	2.83853101851107	17.2990739859948	8.32908487032141e-53	7.97E-51	109.346386990771
PTGER4	1.00548322947733	2.03083441207243	18.2887373242281	1.73393993891301e-57	2.30E-55	120.069145064894
NFAM1	1.00510484569814	1.80328448073843	19.9849194517286	1.29221660997494e-65	2.88E-63	138.68801168828
C5AR1	1.00414572586435	3.05916016961771	14.6215991854266	1.63316339899633e-40	8.57E-39	81.2043677515541
CCL8	1.00310704509776	1.78255024702616	10.8593703867803	8.6270189636058e-25	2.37E-23	45.2724538984698
CCL2	1.00243732068954	4.22499034426559	11.0146657021291	2.1712681109759e-25	6.17E-24	46.6392444181445
SLC15A3	1.00037583938628	2.96312132780684	16.5515969430902	2.59939709107748e-49	2.08E-47	101.344379015455
MMP2	0.9963500502414	5.84011678068411	10.2627979052376	1.54540853297466e-22	3.73E-21	40.1352159879575
TRIM22	0.99412164048125	3.66401235061368	14.3637729620925	2.28200414310096e-39	1.15E-37	78.5838390631551
KLRB1	0.993765140216416	1.97649153942254	15.9384971857701	1.77160091667821e-46	1.23E-44	94.8567234294255
PPP1R16B	0.992547491351538	1.71216924406439	17.6307703933289	2.27952688078223e-54	2.40E-52	112.925551026668
TRPV2	0.991414139697347	2.92871028249497	18.6462464023798	3.42941563148257e-59	5.26E-57	123.971984082106
RUNX3	0.991308887017589	2.31042851690141	16.7218162233726	4.19507673990621e-50	3.56E-48	103.158265947643
B2M	0.991111659294899	9.52585000603622	16.8660304248517	8.91051685279212e-51	7.87E-49	104.699040252821
C1S	0.990337450082624	5.6309302555332	12.589706089315	9.85933810641641e-32	3.68E-30	61.1233935021966
LTF	0.989972738673318	3.49460621060161	5.50140126218247	6.04694327730049e-08	4.60E-07	7.0996112876542
GLIPR2	0.989243713619125	3.44252592555332	14.8692510123091	1.27503453532487e-41	7.19E-40	83.7387571579089
LRRC25	0.98900565950876	2.24676299537223	18.1701161920158	6.3534234903801e-57	8.15E-55	118.777318735719
TNC	0.987315093465858	4.30407865613682	6.7400664275496	4.40952528091665e-11	4.92E-10	14.1388275263477
RASAL3	0.986007353045911	1.9974697472837	17.6695823148267	1.49466893639479e-54	1.62E-52	113.345375652381
TNFRSF17	0.985847306065969	1.79573102073239	10.8588712086296	8.66519711625523e-25	2.37E-23	45.268079669527
ARHGEF6	0.982338384349174	2.1770097832998	21.9294930686629	5.10346284234307e-75	2.57E-72	160.230939574443
S100B	0.9812063306769	2.41105557804829	8.75417923211874	3.24410233708096e-17	5.99E-16	28.0241749156033
LILRB2	0.979827877393792	1.79334218088531	18.9211534377895	1.66436520139042e-60	2.65E-58	126.98193855075
DOCK8	0.97700498520843	2.05548318973239	19.9953338596318	1.15118115004202e-65	2.60E-63	138.802997100203
CXCR3	0.975132153971026	1.96324286800805	13.8919222806217	2.7080815462571e-37	1.24E-35	73.8384319202374
TGFBI	0.975008114513459	4.76609378672032	8.95664207592042	6.76775219651811e-18	1.29E-16	29.5707699338949
MYO1F	0.973462320391427	2.24190732937626	20.331953497705	2.73819709462909e-67	6.98E-65	142.522750265501
DPYSL2	0.972692880987649	2.06107399643863	9.32538296852673	3.65709545634441e-19	7.42E-18	32.4524311817893
POU2AF1	0.971282983511547	1.84731726875252	11.1234	8.21117614331809e-26	2.38E-24	47.6027932414606
CCL17	0.970846254730885	1.96258103501006	8.26930923015055	1.24681146091869e-15	2.07E-14	24.4267990910479
MAP4K1	0.968468245776218	2.01235437585513	16.7769032094619	2.32226843324104e-50	1.98E-48	103.746386007834
JAML	0.96803235806033	1.78316305191147	17.7352656452688	7.31367412008237e-55	8.20E-53	114.056335266608
SERPING1	0.967963102605226	6.25858177464789	14.0022695288482	8.9157397264118e-38	4.16E-36	74.9421300433957
RASSF2	0.966095413457108	2.69733050181087	16.587240022706	1.77496653938006e-49	1.45E-47	101.723765034986
PLXNC1	0.963047764047872	2.13366454878068	20.6403710303475	8.8669643142111e-69	2.52E-66	145.935570275055
CD300A	0.962506747989367	2.63483432173038	16.5668546389608	2.20780817738392e-49	1.78E-47	101.506753967386
COLEC12	0.962380353430214	2.46486808917505	11.2907737782222	1.81609414329036e-26	5.43E-25	49.0981295155459
CCR4	0.961055404257472	1.23550350488934	17.8329566792057	2.52348849726687e-55	2.91E-53	115.114819077363
CXCR6	0.960798528997112	1.57459975967807	17.8717410562488	1.65340433513998e-55	1.93E-53	115.535396752991
STX11	0.95898061005594	2.04012177112475	18.7319407279843	1.33649035121701e-59	2.10E-57	124.909466088146
FN1	0.958884394316447	7.04551103420523	8.86950000412006	1.33273416534229e-17	2.51E-16	28.9019539571903
TAP1	0.951950420611769	5.09275725150905	12.1242535535119	8.23854452367601e-30	2.85E-28	56.7319865415126
C16ORF54	0.951065943934086	1.72447475030181	15.4968647485581	1.85576991484696e-44	1.17E-42	90.2320703069725
TBC1D10C	0.95057407775509	1.72649916579477	16.7078134747136	4.87514161937977e-50	4.12E-48	103.008854621239
GIMAP2	0.949436269845432	2.60214007122736	16.0823709994552	3.85778204609046e-47	2.77E-45	96.3724192031625
AC136428.1	0.945255402717989	1.29766978237425	10.3412265155719	7.89482458597614e-23	1.94E-21	40.8000232263734
ADH1B	0.940814429821614	2.17718098541248	7.06397514164504	5.50534359801472e-12	6.73E-11	16.1768146708235
LIPA	0.94074768257671	4.82052376861167	14.338342498667	2.95692176494198e-39	1.47E-37	78.3263926237882
CSF2RA	0.940019931988589	2.31131165331992	14.1190721982126	2.73949044080885e-38	1.30E-36	76.114487949329
HAPLN3	0.93881424696542	2.50061905875252	14.3486131486356	2.66320428694429e-39	1.33E-37	78.4303454365816
PREX1	0.937173170292598	2.86979771187123	17.512964820265	8.19705656859334e-54	8.38E-52	111.652549464314
CD6	0.935995150874887	1.73335125955734	17.3639670151811	4.12484085409855e-53	3.99E-51	110.04534444594
CD247	0.934935132727386	1.52534381167002	19.5639364866669	1.37348555960158e-63	2.62E-61	134.045521206295
TGM2	0.934875088428756	5.72275538430584	11.3265788294492	1.31301390429821e-26	3.97E-25	49.419636512997
FCGR2B	0.934663489986564	1.58214039648089	18.3414495545867	9.73184938815767e-58	1.33E-55	120.643717414791
TNFRSF1B	0.934661698146524	4.0714104305835	16.4612137320156	6.83213341189719e-49	5.36E-47	100.383387149235
SNX20	0.934484093070536	1.55443929798793	22.9663704103001	4.83859634027855e-80	3.96E-77	171.738287220783
PLEKHO2	0.93378084418505	3.71369956801408	20.8495430220002	8.64028438791994e-70	2.61E-67	148.252304731246
ACP5	0.933732730128638	5.13024838229376	12.8459932069532	8.31715243683848e-33	3.23E-31	63.5777442452441
TMEM119	0.93062193605197	3.19532625955734	11.7031040097484	4.1844402564438e-28	1.36E-26	52.836239694439
CCL21	0.928757597792031	5.03425337237425	7.32670782831745	9.62952612358762e-13	1.25E-11	17.8871207937977
CD83	0.92857811452318	3.38965432816901	13.8558	3.89401065447956e-37	1.76E-35	73.4776374707489
P2RX7	0.928236397864614	1.40467160020121	21.7622167245434	3.29813673906603e-74	1.47E-71	158.37436017645
CILP	0.928057745640933	1.66439484112676	8.67713367975259	5.85085375650329e-17	1.07E-15	27.4424172559674
FMO2	0.927656424139784	2.27770664876459	11.2527399172916	2.56150197151938e-26	7.63E-25	48.7572671636964
INPP5D	0.927122681653215	2.35526782796781	16.1451530566265	1.98095839300625e-47	1.44E-45	97.0351564571965
APOBEC3G	0.926716993940567	2.05769955633803	15.9248416196947	2.04693763604105e-46	1.41E-44	94.7130883876295
TLR2	0.926474432783652	3.3122294506499	10.6596420734779	4.99921262989254e-24	1.31E-22	43.5322138976197
PTPN22	0.925065043853079	1.68281541126761	16.4101489531845	1.17863480142417e-48	9.18E-47	99.8411202461587
MOXD1	0.923877899423928	2.9505108595493	11.5321925846581	2.01558327719365e-27	6.35E-26	51.277404023295
GNLY	0.923761011705709	2.07802152474849	8.90945214367975	9.77385692770888e-18	1.85E-16	29.2079999220089
ETS1	0.923182307119013	3.83012463782696	15.2725819092118	1.93698360478387e-43	1.16E-41	87.9005107834654
CTLA4	0.922827285971611	1.44492654676056	17.366982460513	3.99226189264114e-53	3.88E-51	110.077838935843
SPOCK2	0.922409676134923	3.28415603299799	10.6241958566503	6.81427600794069e-24	1.78E-22	43.2254754025216
ZAP70	0.922164601251721	1.43168147412676	15.4888245167549	2.01895976547795e-44	1.27E-42	90.1482821535189
ACAP1	0.921849566076662	1.74058952500402	17.3949513546722	2.94844433566295e-53	2.92E-51	110.37929672958
COL6A3	0.91835722996986	4.91411269356137	9.53613433322652	6.65601696919872e-20	1.43E-18	34.136003751906
MILR1	0.917950171650299	2.15779597002012	14.5983220343984	2.07375626530221e-40	1.08E-38	80.9670142355844
THEMIS2	0.917727948242114	3.37731489416499	16.0468543433315	5.62260095634064e-47	4.00E-45	95.9978560839932
ABI3	0.916226471245255	2.72523248128773	18.4263072632738	3.8380216551078e-58	5.46E-56	121.569331578825
LILRB1	0.915427532753939	1.54244435319718	21.0997833518929	5.3201983411867e-71	1.86E-68	151.025752807322
KLHL6	0.914909234807681	1.33963937283702	20.2776307584529	5.0079329010172e-67	1.23E-64	141.922077039233
KCTD12	0.91464578827646	4.13849761770624	12.5795254437368	1.08713269448508e-31	4.06E-30	61.026418838936
ABI3BP	0.913187886030244	1.59036509199598	13.8608221952627	3.70130075134013e-37	1.68E-35	73.5280562936762
GAS7	0.910768244689085	2.00059776921529	16.8031408405419	1.7518904408764e-50	1.52E-48	104.026690216712
AQP9	0.908043102134727	1.97640932668008	11.3579826969858	9.87427888236121e-27	3.01E-25	49.7021157880013
SLC1A3	0.907732114981687	1.60426810040241	16.6011795887821	1.52885649890383e-49	1.25E-47	101.872201191012
FCGR1A	0.907538891189522	1.63421229959759	16.9860221959087	2.44858432038765e-51	2.21E-49	105.983723600663
A2M	0.906891592495377	7.08454568410463	9.61704143266237	3.43729328346495e-20	7.44E-19	34.789221800264
FCN1	0.906672462252352	1.56448031597586	13.1472712066706	4.4071156158277e-34	1.79E-32	66.4942799719212
IL16	0.906515580295514	1.46374354406439	22.1142334207649	6.49792094067272e-76	3.64E-73	162.281516794251
STAT1	0.90438140433793	5.79596990246479	12.4498924652179	3.75919182031377e-31	1.37E-29	59.7951651391674
CD19	0.899743888208414	1.23425327706237	12.4848414502733	2.69221927045405e-31	9.93E-30	60.1264586377222
ITM2A	0.899176373014479	3.06818983541248	12.2426711781502	2.69421961634531e-30	9.47E-29	57.8408972333702
FAS	0.897406172774694	2.7729301056338	13.1890584158442	2.92474322137422e-34	1.20E-32	66.9013931782274
SNX10	0.896963858024687	3.11132273038229	12.7340216447095	2.45735738684731e-32	9.34E-31	62.5023624076161
DERL3	0.896193989600138	3.23467082012072	9.22632331780813	8.07309340160782e-19	1.60E-17	31.6702014790684
PIK3CG	0.895954583933438	1.19435862241449	22.3414506785671	5.15055736545566e-77	3.16E-74	164.803608918154
SPP1	0.895617927108644	6.93887091146881	5.01285489608372	7.4768381550571e-07	4.78E-06	4.66877040110619
LAT2	0.894287081112079	2.29805053199195	17.0932871641617	7.70126413290733e-52	7.08E-50	107.134160518928
EMP3	0.892767587667278	4.43474440040241	13.2351106134256	1.86011504782318e-34	7.67E-33	67.3507739462183
CD96	0.892325718551597	1.53303030752515	14.5135259128208	4.9440262001549e-40	2.55E-38	80.1036352512421
CTSW	0.891405642587728	2.60384245150905	10.0440399755655	9.89030446793674e-22	2.31E-20	38.2983626634527
PLXDC2	0.890739701261457	2.76823736208048	14.2928339662567	4.69896318623363e-39	2.31E-37	77.8661545865214
CYP27A1	0.888473372120148	4.23556929376258	10.1392464342146	4.42299286955617e-22	1.04E-20	39.0946001754073
EPSTI1	0.887127237921644	2.56549842857143	13.2282614641405	1.98971942055984e-34	8.18E-33	67.2838921347113
C10ORF128	0.885991273509101	1.78728328603823	19.641390205777	5.82584732259681e-64	1.14E-61	134.898794802785
CD3G	0.88539680722724	1.34071033325956	18.3707003639339	7.06225325328531e-58	9.83E-56	120.962690672406
SIRPG	0.885145663203392	1.31913080672032	17.0603605720388	1.0986322450797e-51	1.00E-49	106.780817911051
CYP1B1	0.884595226411972	3.39365978651911	9.67636801962776	2.11225332032858e-20	4.63E-19	35.270605581093
CD300C	0.88411558306276	1.56398512152918	17.3046883936689	7.83797193722184e-53	7.54E-51	109.406834179486
CXCL14	0.883993439377268	4.22868955546076	4.03534302734974	6.31342165631784e-05	0.000286205	0.426320717609475
PDCD1	0.883699859279992	1.37970160096579	14.7040859626495	6.99738768597506e-41	3.75E-39	82.0466711249567
SFRP2	0.882620281253033	5.22816141026157	5.48876255500945	6.46920898526259e-08	4.89E-07	7.03419255674366
PTGIS	0.880603143535525	2.22084435352113	10.7423359383705	2.42113300966392e-24	6.49E-23	44.2502961008415
CSF1	0.878038504708203	3.54527758571429	11.462399811258	3.81582758008051e-27	1.18E-25	50.6446341734331
PLAU	0.876202618233364	5.22405270442656	6.45823964743735	2.53021016625094e-10	2.60E-09	12.4305199982362
TIGIT	0.874876895913932	1.23356075130785	18.8990457331139	2.12339604836315e-60	3.36E-58	126.73961654469
C3	0.873970529313999	6.52126326237425	6.56420359949423	1.32099833974902e-10	1.41E-09	13.0656464234819
CCL4L2	0.873701143678021	1.9747010025674	11.6054937571418	1.02863456996711e-27	3.28E-26	51.9443598434833
EMILIN1	0.873205292787009	4.3362704778672	10.2510859613092	1.70798293561665e-22	4.10E-21	40.0362199294914
ARHGAP25	0.8715159266874	2.12743883501006	20.6044181280686	1.32287774289795e-68	3.71E-66	145.537527051896
DOCK11	0.870421643226074	2.09204220160966	16.5491833429932	2.66740115758329e-49	2.13E-47	101.318696989169
HLA-C	0.870179216260001	8.96263081891348	12.5605784520805	1.30380007602317e-31	4.85E-30	60.8460488096669
C1R	0.869993856193896	5.55142103822938	12.898466632442	4.99796048235019e-33	1.96E-31	64.0833201966117
GLIPR1	0.869443612903013	2.12987461790744	17.4253665807285	2.1203005076256e-53	2.11E-51	110.70725335221
CH25H	0.867614144500499	2.46547573482897	7.79023917732752	3.9471877306558e-14	5.80E-13	21.0258739699431
CD180	0.867260648556426	1.36934670945674	20.0973601398001	3.70932211531642e-66	8.66E-64	139.929790081314
DAB2	0.865161100382355	3.14644360422535	14.611178317344	1.81750348629655e-40	9.51E-39	81.0980892569103
TFEC	0.865123382311861	1.07371132386922	23.3692533558021	5.42635489865705e-82	5.32E-79	176.205744853349
IL21R	0.863409999458535	1.19387305307847	20.6621261405654	6.96035635381633e-69	2.01E-66	146.176450454891
VAV1	0.861881490256306	2.63216502132797	14.6325878243034	1.45894712510933e-40	7.67E-39	81.3164691627848
AXL	0.861865789265896	3.41527212667606	12.2075212779025	3.75645571276724e-30	1.32E-28	57.511135175889
IRF1	0.861159074608726	3.51462238028169	13.606352129145	4.71667824779723e-36	2.08E-34	71.0001134305948
PDPN	0.861022944541651	2.85455469396378	9.5204891708595	7.56005047749915e-20	1.61E-18	34.0101280281299
CXORF21	0.860783353344022	1.57304193460765	19.0575095037606	3.70154549490981e-61	6.05E-59	128.477507667362
DPYD	0.858491730708657	3.14059537686117	10.9124021340228	5.39297221473225e-25	1.50E-23	45.7378660631646
GYPC	0.858441486446482	2.65072909867002	16.0746367101983	4.18767960555478e-47	2.99E-45	96.2908303730928
EGR2	0.858187697702598	2.10078705794769	12.9586391709232	2.78368297717298e-33	1.10E-31	64.6643323585405
HLA-E	0.857550764459994	8.10896418309859	15.3289471557941	1.07552976722787e-43	6.51E-42	88.4853346257683
COL3A1	0.85632198546709	7.76563918309859	6.82656674198323	2.54890324229121e-11	2.91E-10	14.6753441157848
GBP2	0.854017138215737	3.90427880355533	12.1086276265468	9.54373081101418e-30	3.30E-28	56.586093448392
PARVG	0.853634730523958	1.67735439517103	18.3238071477179	1.18076730260098e-57	1.59E-55	120.451377288877
TNFAIP2	0.853229871433196	4.4735139861167	8.56587450654939	1.36217083102508e-16	2.42E-15	26.6090097945351
CD209	0.853080644107446	1.47053652474849	14.7078959690507	6.72844466626836e-41	3.62E-39	82.0856213833691
COTL1	0.85182120649157	4.46596717399598	12.411056994905	5.44449339893953e-31	1.98E-29	59.4275995826637
SUSD3	0.851363385967818	2.25432773858551	14.6523838321319	1.19055109737458e-40	6.30E-39	81.518503405744
UBE2L6	0.851220114319039	5.42511381287726	12.6977865412149	3.4856884848056e-32	1.32E-30	62.1553756751282
STAB1	0.850426616699066	2.79711878249497	12.9692420235726	2.51057581275603e-33	9.99E-32	64.7668492222316
ANKRD22	0.850144911934426	3.12124552885714	7.76771641771822	4.62577910609164e-14	6.75E-13	20.8698579881532
SIGLEC14	0.848575295298916	1.56283116030181	14.6912482735985	7.98501998312856e-41	4.26E-39	81.9154585620209
ISLR	0.846536825546803	4.55788288209256	8.65838165422861	6.75015176070342e-17	1.22E-15	27.3013958848087
FCRLA	0.846265056366121	1.0324529483501	12.9524214440691	2.95740222352256e-33	1.17E-31	64.6042336008992
NLRC5	0.845943395583418	2.29346286458753	14.3424671787713	2.83527137506559e-39	1.41E-37	78.3681362625492
TPSAB1	0.843225567546088	2.97291274140845	7.71376233072172	6.7549036007667e-14	9.76E-13	20.497555334362
DAPP1	0.842921130559601	2.1981534334004	13.573541484075	6.53865477609879e-36	2.87E-34	70.6757054112146
LAG3	0.842551212920866	1.70986516967404	11.196484733906	4.25471041053734e-26	1.25E-24	48.2543539002235
LGALS2	0.841508294082462	1.97810357789537	10.3012393366275	1.11235171249199e-22	2.70E-21	40.4606595265801
RRAD	0.840792021094581	3.38619612655936	6.42455445935167	3.10535810243977e-10	3.16E-09	12.230445029555
SIGLEC9	0.839184125548423	1.49637707323944	18.7105401816997	1.69121500832491e-59	2.63E-57	124.675279350755
GIMAP8	0.838711209876538	2.13580940744467	15.3743862739441	6.68972419065133e-44	4.10E-42	88.9573490944871
SEPT1	0.837056276251187	1.93249205000805	14.8518614911181	1.5258735533079e-41	8.51E-40	83.5602626777165
NCF1	0.835722529572596	1.22036419492958	19.6780611358485	3.88107052738463e-64	7.77E-62	135.302925172287
BTN3A3	0.835091325073714	2.7999502277666	16.8574375137064	9.77319606972845e-51	8.60E-49	104.607133895246
SLC37A2	0.834851977179932	1.73883617464789	14.598694767425	2.06584264455693e-40	1.08E-38	80.9708137561968
PSTPIP1	0.833990586992414	1.45806098521529	18.674171962395	2.52283826222436e-59	3.90E-57	124.277404826486
CTSE	0.833833886924592	5.04648901609658	3.74373509101805	0.000202553530821453	0.000816708	-0.673594
COL14A1	0.83345875931434	2.40694411488934	8.62418004150215	8.75628696381588e-17	1.58E-15	27.0447677400077
HBB	0.830565508896337	3.9574193360161	5.08010811098457	5.35057387455854e-07	3.50E-06	4.99136587000692
IL12RB1	0.829528083485949	1.25673565949698	21.9194856756224	5.70624219251679e-75	2.80E-72	160.11986351722
DOCK10	0.829363611395446	1.63574445360966	17.9601478796329	6.30246671418047e-56	7.49E-54	116.494803996463
IFIT3	0.829015034007319	4.04335176056338	10.0263425475941	1.14799968414398e-21	2.67E-20	38.1509006248554
SERPINB9	0.82693894328116	2.84852586257545	13.5332262167584	9.76282641304918e-36	4.26E-34	70.2775869961127
PIK3R5	0.825990243443176	1.4793630193159	20.2122736034085	1.03520960580778e-66	2.48E-64	141.199581396881
PTGS1	0.824901486544501	2.12182034245473	14.0410983689761	6.02544654318677e-38	2.83E-36	75.3313953587289
EMILIN2	0.824660185077894	2.42870231697586	15.4799515747064	2.21571887950407e-44	1.39E-42	90.0558336721745
CLEC2B	0.823833766294024	2.56391540684105	11.5223061714803	2.20659774094151e-27	6.94E-26	51.1876350030377
PRKCB	0.823587929631245	1.33862864637827	18.0280124506631	3.00387651095804e-56	3.66E-54	117.231952523405
ITGB7	0.823375278354553	1.2879298832998	20.9445272186536	2.99994397891746e-70	9.76E-68	149.304810339811
GPR65	0.823241850138035	1.20377512871227	23.5678814971938	5.93782628096878e-83	6.13E-80	178.406832775507
GPR84	0.822778899563846	1.21571850167002	15.5406456207557	1.17245675893498e-44	7.49E-43	90.6885781983776
P2RY8	0.822227249714847	1.50245992575453	16.1560701465927	1.76403059695905e-47	1.30E-45	97.1504804121823
IFI44	0.821122027342207	3.9279032104326	7.80603131022049	3.53093941595853e-14	5.22E-13	21.1354771154733
VPREB3	0.820983068710341	1.65264404348089	9.52038296808958	7.56658553000248e-20	1.61E-18	34.0092740434611
TRAF3IP3	0.820877905453481	1.14413708873239	20.1738280701804	1.5867085666657e-66	3.75E-64	140.774682607449
EPB41L2	0.820310822407143	2.26945500071227	15.9518814574186	1.53764891046292e-46	1.07E-44	94.997543087977
DUSP2	0.819899646155338	2.40422937525151	12.1504938781408	6.43429013103163e-30	2.24E-28	56.9772109428287
NPL	0.818515357146556	2.5602588305835	13.5040987577966	1.3037884624627e-35	5.62E-34	69.9902876693784
VNN2	0.817663835760065	1.50354443490342	12.071537880552	1.35250707378791e-29	4.65E-28	56.2402100906095
CD1C	0.816428607258946	1.87327732487525	8.43573482422693	3.62415787103926e-16	6.23E-15	25.6443169516021
IFI16	0.815978550583969	4.34693383925352	9.59757822543407	4.03092895698009e-20	8.71E-19	34.6317360899497
FAM78A	0.815456118693493	1.58270808088531	20.2774064640356	5.02043041248842e-67	1.23E-64	141.919597199799
TPSB2	0.814621462321371	2.91791520865191	6.73899833823414	4.4393160830934e-11	4.95E-10	14.1322382435203
MYO1G	0.814377421823656	2.26103648651911	8.46647893494116	2.87894993204378e-16	5.00E-15	25.8712217595589
WARS	0.81411870650659	5.34873167404427	9.77034382331033	9.72768446619997e-21	2.17E-19	36.0372566884642
CD44	0.813580054599652	4.89405853118712	10.6807101293567	4.15737247800898e-24	1.10E-22	43.714832118714
IKZF3	0.813550566867564	1.88034701408451	13.7795393044183	8.36329949732213e-37	3.74E-35	72.7183103985165
MXRA5	0.812913042675216	3.42690271006036	7.65392131646176	1.0256094948106e-13	1.46E-12	20.0870159346025
CLEC5A	0.812519869712643	1.66359743470624	11.0847918874623	1.16013664235263e-25	3.33E-24	47.2602971144515
GPR174	0.810732676927671	0.82411743110664	19.3729165976933	1.1366373525354e-62	2.10E-60	131.942972008065
ICAM1	0.810215856679947	6.08361922736418	7.37812989168467	6.80632292143261e-13	8.98E-12	18.2277533632186
FBLN1	0.80940119212274	4.26152343400402	8.7209839264811	4.18450031237271e-17	7.67E-16	27.7730604495987
ITK	0.808731260380088	0.994427816458753	20.2843148949376	4.64943527709599e-67	1.17E-64	141.995979175793
FGD2	0.808280073233429	1.26840707734608	21.0370500854833	1.07026012348416e-70	3.56E-68	150.33030283419
APOL4	0.808165050654543	2.01517595935614	12.6978940615495	3.48207718589395e-32	1.32E-30	62.1564045464299
BTN3A1	0.807544642678457	3.4169289193159	15.5758820261762	8.09940343942644e-45	5.21E-43	91.0563122549374
IL18BP	0.807330353209922	2.61989561398793	14.7011179018522	7.21430688298896e-41	3.86E-39	82.0163309317323
GZMM	0.807278600141922	1.76300763975855	10.4936181054128	2.12121036963719e-23	5.36E-22	42.1010647057768
CRYBG1	0.807247518780981	2.80302063018109	9.53430943864056	6.75568038961352e-20	1.45E-18	34.1213139218916
TLR7	0.806328295299242	1.11442245997988	19.7017333545318	2.98575631614596e-64	6.04E-62	135.563851542324
ERAP2	0.804871585053933	2.61889334753119	7.15101021535058	3.10694133926111e-12	3.85E-11	16.7377723192424
CX3CR1	0.804192214933082	3.56180726498994	6.44578851153249	2.72948532834979e-10	2.79E-09	12.3564628053335
RARRES2	0.803042077249599	5.05259349295775	8.60191394352966	1.03685572096196e-16	1.85E-15	26.8780995668031
CRABP2	0.801142072086269	6.14320635547887	3.96359897413464	8.46788400779116e-05	0.000372594	0.14852331981547
SPON1	0.800834253506039	3.0699297694165	8.66110555521701	6.61149568425698e-17	1.20E-15	27.3218665676489
IL1B	0.800788650511969	1.61903478239437	11.5912678120224	1.17230133529389e-27	3.72E-26	51.8147308538208
OAS2	0.800443724859851	3.5222068084507	9.14861308661301	1.49645316876974e-18	2.92E-17	31.0606905597682
GPR171	0.799678567089186	1.55882795854728	9.78634537838389	8.52037835433422e-21	1.91E-19	36.1682966744266
ICOS	0.797421166927995	0.984468572444668	21.0891896790579	5.98677602340085e-71	2.06E-68	150.908305881706
FABP3	0.796509210981768	3.42965607388934	6.18534785390447	1.29718227049062e-09	1.24E-08	10.8352656091984
FOXP3	0.796123076327399	1.61792116082495	16.2107929069646	9.85987870903224e-48	7.36E-46	97.7289107679633
TMC8	0.795908826671199	2.60090359617706	12.2677197979436	2.12538126132102e-30	7.51E-29	58.0762022478689
GPR68	0.795757871708625	2.27524631730382	10.5532923337121	1.26378472948234e-23	3.26E-22	42.6138319009195
GAL3ST4	0.793733082515663	2.09898753031187	14.2915692487636	4.7598008969292e-39	2.33E-37	77.8533728568738
CD7	0.789932829383361	2.32335062032193	9.7390940158149	1.25957120433964e-20	2.79E-19	35.781764101028
DOK3	0.789761700309449	2.00935009698189	16.3133558755863	3.30894945048792e-48	2.53E-46	98.8146182511881
CD22	0.789462727221084	1.18262060410463	12.4878032602413	2.61706187053001e-31	9.67E-30	60.1545568789014
ICAM3	0.789354441657103	1.11308139146881	19.756450676557	1.6282647759737e-64	3.33E-62	136.167112443509
RASSF4	0.78815775728265	2.83946114185111	13.240369892424	1.76633531714558e-34	7.30E-33	67.4021418926365
SH2B3	0.787500908023067	2.82200028571429	17.9543338470843	6.71537710644069e-56	7.94E-54	116.431678493609
CD8B	0.787236531698904	1.40448618243461	11.6834175121939	5.01841318139957e-28	1.62E-26	52.6560196834926
VSIR	0.786607988642619	3.33421744668008	15.469715962379	2.46657507092917e-44	1.54E-42	89.9492101004325
SLAMF1	0.786428748883052	1.0717896468008	20.5109348482853	3.74264788015064e-68	1.01E-65	144.502792224767
SPARCL1	0.786116176780219	5.31399579707646	9.33544534123967	3.37336252498436e-19	6.87E-18	32.5322172730363
GPSM3	0.785780552671652	4.42271936619718	11.7389757245543	3.00350385617641e-28	9.81E-27	53.1650681154256
NRROS	0.785740987945768	1.91613481375654	16.232221644365	7.85006447771739e-48	5.88E-46	97.9555792559456
IL32	0.78542282957927	4.52700138071429	9.05559204146081	3.11771634861069e-18	6.00E-17	30.3359150349557
AOC3	0.785086740654868	3.33311223239437	8.79021573399021	2.45893607357603e-17	4.57E-16	28.2975718817312
CCND2	0.781994892838854	2.55490429698189	11.6003650362352	1.07828904164933e-27	3.43E-26	51.8976156738683
COL8A2	0.781824388950516	2.54786791414084	8.58633330130901	1.16680403486332e-16	2.08E-15	26.761663481295
THBS1	0.781780161864486	4.94818787042253	7.54831719877788	2.13022771806941e-13	2.94E-12	19.3686791684614
VIM	0.781228314004727	7.03577219919517	11.0496522144295	1.58867763190707e-25	4.54E-24	46.9487951713591
THBS2	0.780036550892709	4.56094445915493	6.48123666723491	2.19893483076976e-10	2.28E-09	12.5676194266133
JAK3	0.779954293600333	2.31050137042254	14.3282771084296	3.27607918875722e-39	1.62E-37	78.2245470562565
EBI3	0.77927453238268	1.55398583505835	14.1416921705779	2.17879242988568e-38	1.04E-36	76.342005797628
KCNAB2	0.778782326804053	2.17779415995976	15.5020243502703	1.75805073561344e-44	1.12E-42	90.2858469946174
STK10	0.778257313048827	2.42369197887324	18.3603868612131	7.90763609265685e-58	1.09E-55	120.850213463743
FMNL1	0.777141900158773	2.87896149919517	13.6259737195687	3.87911034366812e-36	1.71E-34	71.194287654494
TRAF1	0.776744319438771	2.10744414567404	15.1280273758621	8.72703556661167e-43	5.10E-41	86.4042179103843
SP140	0.774933008558694	1.18640397768612	16.8368853958299	1.21900240480858e-50	1.06E-48	104.387367687692
MMP19	0.774549164385467	2.06071823782696	11.4104336649174	6.12854491661136e-27	1.88E-25	50.1749348084129
ST8SIA4	0.773789449003592	2.33719601891348	11.031301092871	1.871686395105e-25	5.34E-24	46.7863556280145
COL6A2	0.773138605675703	6.04822843851107	7.78585167569777	4.07118566952625e-14	5.97E-13	20.9954538919364
ADAM19	0.772549924793426	2.16681755331992	11.8050811580026	1.62782981412342e-28	5.36E-27	53.7725254071791
CCL22	0.771182756720452	2.20066194788732	7.91852592321709	1.58858327281308e-14	2.39E-13	21.9212270846868
CARD16	0.770491687158546	2.34997315352113	13.340111188219	6.61017144040157e-35	2.78E-33	68.3781546864552
PLEKHO1	0.769292015407792	3.00629839839034	13.6674254945997	2.5655976139844e-36	1.14E-34	71.6049085328221
OSM	0.769137481590353	1.68719780949698	9.85531271236731	4.80515830236699e-21	1.09E-19	36.734737389772
CTSB	0.76797470427076	7.51392353118712	13.1342720891191	5.00602365273481e-34	2.03E-32	66.3677623600904
SIGLEC7	0.767687934849805	1.23002229869215	18.4918551866019	1.86956252260904e-58	2.72E-56	122.284855073054
ADAM8	0.767287188792176	3.62740452081489	8.44799635530429	3.30648705853228e-16	5.69E-15	25.734738368327
MFNG	0.766483269890796	2.60001209396378	15.2904823243494	1.60701214989865e-43	9.67E-42	88.0861553078594
PMP22	0.764970770098179	4.53055016498994	11.6073643938109	1.01109554116625e-27	3.23E-26	51.9614121321496
PIK3CD	0.763653176851037	2.5348	14.5112329770912	5.06141321021418e-40	2.60E-38	80.0803169400015
RAB8B	0.763085468763159	2.82729979074447	16.6631113446153	7.87375066490745e-50	6.55E-48	102.532108992789
MPP1	0.762797625038071	2.43271174768612	13.7729193102452	8.9365687873216e-37	3.98E-35	72.6524544844703
SFRP4	0.762604889240462	3.71016850985915	5.90742041670982	6.46118183263595e-09	5.69E-08	9.27138806776621
SERPINE1	0.76135410022358	4.5327905472837	6.28363633470273	7.2474091082745e-10	7.11E-09	11.4030801241393
CFH	0.760756073469213	3.53864551350503	8.32167214704744	8.4685563702354e-16	1.42E-14	24.8078993343261
ROS1	0.76027655513442	2.80900086698189	5.89095045616593	7.09271532846233e-09	6.19E-08	9.1806655642323
SULF1	0.759816852859593	3.77864424185111	6.46429638620371	2.43849866508059e-10	2.51E-09	12.4665880578864
STAT5A	0.757840566050998	2.7345943416499	17.9731496817916	5.46855276140034e-56	6.54E-54	116.635985671671
FAM49A	0.757252280311716	1.95577577746479	14.6353161352834	1.41864539047779e-40	7.48E-39	81.3443073808745
LHFPL2	0.755953454333945	3.01001142736418	13.1069008260975	6.54531027263329e-34	2.65E-32	66.101561207492
WISP1	0.755893935301834	1.93599905774648	10.6673819532265	4.67188810392731e-24	1.23E-22	43.5992770830506
MAF	0.755731035854311	2.68905959255533	14.4109668975418	1.41020620306704e-39	7.13E-38	79.0621040215187
CD28	0.755556678577489	1.02478935152918	21.833880912207	1.48282101018031e-74	7.10E-72	159.169726959506
CPNE5	0.755369882933148	1.61367449597586	11.8316842692601	1.27151877397535e-28	4.21E-27	54.0175264329489
APOL6	0.755039205809917	3.4665842334004	13.5065976507161	1.27184381407136e-35	5.50E-34	70.014924391445
POSTN	0.754415927471561	5.16971454205231	6.56355747156919	1.32627772485341e-10	1.41E-09	13.061747326147
CST6	0.75300743726065	3.27433155544869	4.95193887880504	1.0091200172181e-06	6.34E-06	4.37992620445243
AREG	0.752862107279411	3.87354660301811	4.36324127835946	1.56000363376724e-05	7.94E-05	1.75506924699295
FLI1	0.752726256142053	1.77815621851107	17.7366504201327	7.20424810651164e-55	8.12E-53	114.071330429632
PRDM1	0.752716754214054	2.42055408873239	12.653835241814	5.32291580063813e-32	2.00E-30	61.7351731388029
2025-03-01	0.752292786492656	1.35759708591549	22.6598451001548	1.47679454161359e-78	1.11E-75	168.337340334744
CLIC2	0.750854922154172	3.53953381830986	8.74124149468944	3.58274573395481e-17	6.59E-16	27.9262209771078
SLFN11	0.750068320968209	2.96262318571429	10.1080562970966	5.76029333157485e-22	1.35E-20	38.8332043698505
MAN1A1	0.749397198904762	3.74239910724346	10.684626423283	4.0171858694239e-24	1.07E-22	43.7488034520473
APOBEC3C	0.748863542017947	4.10975672761771	10.8253966838134	1.1648146415893e-24	3.17E-23	44.9750294531828
IFI44L	0.746698439226528	2.02073389987928	7.55163899453795	2.08205342609922e-13	2.88E-12	19.3911541915696
BTN3A2	0.746003274306792	3.23228546295775	12.2549577962289	2.39842427316573e-30	8.45E-29	57.9562848166367
GREM1	0.745907616626419	1.86304351060563	6.87607852389314	1.85791138658581e-11	2.15E-10	14.984988140697
ZEB2	0.745186968977022	1.5145841639839	19.5383082427939	1.82400999274971e-63	3.44E-61	133.763278211181
SPIB	0.744760198415957	0.942906535663984	11.0692479360923	1.33331518580355e-25	3.82E-24	47.122431463328
FGD3	0.744197991615627	1.78850443541247	15.4715871253575	2.41868846208559e-44	1.52E-42	89.9687000342794
CD72	0.743879327584974	1.44759447364185	16.7885881599551	2.0483557061754e-50	1.76E-48	103.871204988353
LGALS9	0.743677981141241	3.83904344466801	9.53958972377504	6.47128306856629e-20	1.39E-18	34.1638238707229
APOBR	0.74341610052655	2.34155913138833	10.6916804077545	3.7764280148284e-24	1.01E-22	43.81
SLA2	0.743399612277629	1.31394426981891	16.4953788831293	4.74232375377416e-49	3.74E-47	100.746466932963
MSC	0.742349484342694	2.02665738430583	10.5110708832755	1.8234179042144e-23	4.63E-22	42.2508417334258
MCEMP1	0.7403087247014	1.90963284507042	6.43611848301798	2.89478129895576e-10	2.95E-09	12.2990304735845
TMEM150B	0.739009853195292	1.38480406935614	13.5671014979164	6.97128417767639e-36	3.05E-34	70.6120733930379
CLMP	0.738901099078315	1.99464483711871	9.16388793408469	1.32587661082464e-18	2.60E-17	31.1802084529556
CLEC4E	0.738320274262982	1.16153739498994	12.3212621583816	1.27911995549161e-30	4.58E-29	58.5800331542847
IL15RA	0.737912205129448	2.67476589637827	13.5202468799686	1.11063836943284e-35	4.81E-34	70.1495298912546
DSE	0.737869127474803	1.58797464668008	14.103904595387	3.19389395900663e-38	1.51E-36	75.9620146559692
TNFSF8	0.737361105755481	1.04242416627767	20.7959381941552	1.56944217190513e-69	4.67E-67	147.658445897671
GM2A	0.737170617640384	4.76906150704225	13.6045002001867	4.80448535471133e-36	2.11E-34	70.9817934019285
MCOLN2	0.735444236172041	1.30008428138833	15.5179028723955	1.48838955274808e-44	9.48E-43	90.4513818460653
CHST11	0.734792878399918	2.75617924869215	11.5206613324225	2.24008007666782e-27	7.03E-26	51.1727041036523
FBLN2	0.732032301893973	3.68012059557344	7.86529481646673	2.320665424363e-14	3.48E-13	21.5483299254281
TRAT1	0.731873772676514	0.80506327945674	18.5526114001216	9.59469609115057e-59	1.43E-56	122.94848063444
HLA-A	0.730955484527393	9.06059032595573	9.74559223547994	1.19373549004248e-20	2.64E-19	35.8348466804733
AP1S2	0.730704152658692	2.23441559637827	14.7768230422276	3.30895814799087e-41	1.81E-39	82.7909503501455
GNG2	0.730065357042865	1.77976722816901	18.4104087699252	4.56921089645512e-58	6.45E-56	121.395853091462
PPP1R18	0.729986018333816	4.10564757464789	11.491274488048	2.93106680731594e-27	9.16E-26	50.9061546133929
G0S2	0.728953795243183	4.35610360965795	5.79490985690748	1.21656309353381e-08	1.03E-07	8.65603126309648
MYLK	0.727786286973847	2.31887892635815	11.3382988250263	1.18060145231848e-26	3.57E-25	49.5250047490885
TLR1	0.726975517173776	1.70424522635815	16.1442914563043	1.99917201417084e-47	1.45E-45	97.0260558640156
LRRC15	0.726800572852464	1.96961835070423	6.32162952901455	5.77556054295884e-10	5.73E-09	11.6246123792191
TNFSF10	0.721928308966005	4.9981988028169	7.43422049312465	4.65174919270752e-13	6.20E-12	18.601487334516
SERPINF1	0.72179991122298	5.20108217502012	7.18447238649633	2.48990061609789e-12	3.12E-11	16.9549283699189
ZNF683	0.720882650070312	1.15222661255533	9.90320851938765	3.22319406030538e-21	7.34E-20	37.1296849482466
PDGFRA	0.719977375527362	2.23666979114688	10.3270426142734	8.91662168833856e-23	2.18E-21	40.6795500457673
PRELP	0.719461291202485	3.54737213038229	7.12982644946031	3.57291431127016e-12	4.41E-11	16.600724015895
FAM46C	0.717664384919474	3.35823708249497	8.77066297620003	2.85817554088809e-17	5.29E-16	28.1491297824104
SOD2	0.716325777307925	4.44842463179074	10.5142032812344	1.77454810070233e-23	4.52E-22	42.2777402054924
SAMD9	0.715323977518548	2.27712912253521	9.90930505830452	3.06318219728648e-21	6.99E-20	37.1800487924432
RSAD2	0.714869996886034	2.23067033380282	9.15521224315368	1.42024461932662e-18	2.78E-17	31.112308228203
IL33	0.714596093653798	2.69259538933602	7.25187861742385	1.59015354833175e-12	2.03E-11	17.3948601862086
SAA2	0.713784279292696	1.3240407314507	6.31714957267751	5.93258705562006e-10	5.87E-09	11.5984313701379
IFIT2	0.71208461286413	2.74022430321932	9.79624269260644	7.84931261360723e-21	1.76E-19	36.2494202703828
LTBP2	0.711710240206082	4.41400946076459	7.66690450209653	9.36966474675138e-14	1.34E-12	20.1758733640489
S100A8	0.711680135170601	3.88442113682093	4.60547598664576	5.23733378633184e-06	2.92E-05	2.79829984250535
ADAP2	0.711649481301185	2.48664404937022	14.7721321641017	3.47284204311971e-41	1.89E-39	82.7429081824744
LILRA5	0.71037470883158	1.46899623183903	12.1065208293701	9.73477526427648e-30	3.36E-28	56.5664309174253
ARHGAP18	0.709790150756615	3.49838132394366	13.8763723505499	3.16609492352181e-37	1.44E-35	73.6832070908204
IFFO1	0.707523630543401	1.61902033018109	15.0732553322155	1.54165692850992e-42	8.95E-41	85.8386260355759
FCRL5	0.706808818831272	0.972445703559356	11.6668285508577	5.84816104196068e-28	1.88E-26	52.5042896294705
LRMP	0.706624662079968	1.27006447394366	12.3862144847187	6.89801209149425e-31	2.49E-29	59.1927888441718
NLRP3	0.706116901172997	1.01121262625755	19.2790715703068	3.20690550126721e-62	5.72E-60	130.911030322801
LRP1	0.705952253200848	4.11684068284105	9.42711350632543	1.61200312991712e-19	3.35E-18	33.2618337231759
APOL1	0.705929698308542	5.38329609657948	7.3344578196153	9.13998529449421e-13	1.19E-11	17.9383361950759
WNT2	0.70447692377207	1.79266675253521	9.54110907560583	6.391672254727e-20	1.38E-18	34.1760587085269
FIBIN	0.703981810710992	2.10110959656942	8.35608300126007	6.56132851042697e-16	1.11E-14	25.0593311970953
DDX60	0.703567544032918	2.71076468672032	9.43057712709301	1.56749811389501e-19	3.26E-18	33.2894991344697
AKNA	0.703375171984053	2.55664256277666	13.9082683664104	2.29768141064097e-37	1.06E-35	74.0016862653493
DHRS9	0.702553669262496	1.48715462227364	7.1832652061527	2.50990228967048e-12	3.14E-11	16.9470799526922
PODN	0.702487088824078	3.07186309537223	8.33601506995653	7.61481730762072e-16	1.28E-14	24.9126046283277
JAK2	0.70063612022938	1.98089378134205	16.9791485969977	2.63680812222053e-51	2.37E-49	105.910067101779
IQGAP2	0.699717314383847	1.77614058470825	10.4136244282634	4.23483527794683e-23	1.05E-21	41.4166010575569
CLEC12A	0.698941519757619	1.09623292078471	11.9360665785843	4.80946558679051e-29	1.62E-27	54.9817955780697
TNFRSF9	0.69892637887236	1.00855230595573	14.0439982012243	5.85157386460683e-38	2.75E-36	75.3604852228325
TIMP2	0.698665690223903	5.62658252917505	8.81700491825182	2.00012008702222e-17	3.73E-16	28.5013433838962
TLR10	0.697716025116649	0.866334617907445	12.7761918563851	1.6349755913061e-32	6.28E-31	62.9068123184771
TMEM156	0.697361780242373	1.54240442780684	8.51025798599596	2.07215401356186e-16	3.63E-15	26.1953928184022
SELENOP	0.696703929857763	3.84306344737022	7.28590967964411	1.26644352769391e-12	1.63E-11	17.6182270556431
HLA-G	0.696505365668641	2.25060934507042	6.77968290769279	3.43297032900055e-11	3.87E-10	14.3838433802227
SOCS1	0.696266677476423	2.84445984144869	9.68022335010218	2.0463211099641e-20	4.50E-19	35.3019581258468
FBN1	0.696261640394021	2.81588355070423	8.04080067837459	6.60361679604956e-15	1.03E-13	22.785150739746
RGL1	0.695962002892092	3.11471363127163	10.5495167497504	1.30594985478029e-23	3.36E-22	42.581334610759
CYR61	0.695465297462814	5.86470916700201	6.84167524298134	2.31489148821634e-11	2.65E-10	14.7696357307825
ANXA6	0.694190167379538	4.47203158551308	12.702913348471	3.31757676946956e-32	1.26E-30	62.2044394539555
ARHGDIB	0.693286189527231	6.70722035412475	9.85818385199461	4.69166852390823e-21	1.06E-19	36.7583765499893
NLRC3	0.692332857734111	1.18647875331992	16.6805924750198	6.52805395740661e-50	5.50E-48	102.718501939456
SLC2A3	0.691004583542332	3.1574797583501	7.57798	1.73620695323368e-13	2.42E-12	19.5696466501456
BATF2	0.690561586546121	2.51219634265594	9.28717234347188	4.96693237349933e-19	9.96E-18	32.1500031331741
RENBP	0.689756142448394	3.06279728913481	8.94652763975118	7.32329431854546e-18	1.39E-16	29.4928993272036
SLC2A5	0.688146385265218	1.16016982674044	12.1370562252039	7.30280597519115e-30	2.53E-28	56.8515958956745
STAP1	0.687031048109585	0.93568477971831	14.8146636162899	2.23998759483233e-41	1.24E-39	83.1787139637656
SLC34A2	0.686786972073485	7.90085835094567	3.91265571553916	0.000104027512257785	0.000448674	-0.0458923
LAP3	0.686387423657687	5.02978294768612	14.5665531754614	2.87225274463809e-40	1.49E-38	80.6433143872932
ANKRD44	0.685870514171603	1.49368106438632	15.7915231285311	8.36988313966638e-46	5.66E-44	93.3128808154645
PYHIN1	0.684981987771294	0.807804803460765	19.3226045629146	1.98226136216272e-62	3.60E-60	131.389643834501
COL6A1	0.682794818913836	5.57545057947686	7.03420670139973	6.68677547906246e-12	8.11E-11	15.9862382382427
CD93	0.682006126619354	3.6091265637827	9.38348168098026	2.29231626325621e-19	4.70E-18	32.9139337383259
SYT11	0.681627038896986	2.04991943219316	11.9600092543647	3.8456156468938e-29	1.30E-27	55.2036352916371
ADAMTSL4	0.680849917162856	2.0765049330664	9.27930263103742	5.28961806534082e-19	1.06E-17	32.0878245441137
SLC9A9	0.680760801895593	1.5288354637827	15.6800439471545	2.7093631948881e-45	1.78E-43	92.1450154016486
DPP4	0.679756320459474	4.04552594205231	4.51470105432977	7.92985219297863e-06	4.27E-05	2.4012772005673
PIP4K2A	0.679610853731242	3.35184992152918	13.5239491758162	1.07053833712718e-35	4.65E-34	70.186051837703
CSTA	0.676278192059554	2.43432388873239	7.28865591957492	1.24334879813304e-12	1.60E-11	17.6362890961445
LIMD2	0.675691836786734	2.80285746373642	10.0312719966433	1.10133297521182e-21	2.56E-20	38.1919574793564
CD40LG	0.675197492888756	0.932711603279678	14.9891075395484	3.68986618107805e-42	2.10E-40	84.9711721169618
CCL11	0.675194649785746	1.33507989064386	8.24017524945781	1.54501755055785e-15	2.55E-14	24.2155487402635
HVCN1	0.674936949700266	1.74842972112676	17.0930513060935	7.72089222450571e-52	7.08E-50	107.131628853094
AEBP1	0.674724914584747	5.92886693158954	6.56880520698819	1.28399073204154e-10	1.37E-09	13.0934244167171
TAP2	0.673825914889339	3.01131608511066	11.2366148821343	2.96297971949375e-26	8.78E-25	48.6129588042323
ZBP1	0.67359959862739	1.00051344070423	14.1972218570254	1.24104326763956e-38	5.97E-37	76.9011905237448
DPEP2	0.67356004150254	1.24318158072435	14.2702610514506	5.91132726324418e-39	2.88E-37	77.6380944480483
FHL1	0.673539384023521	2.32674167062374	7.34560603457123	8.47847998147878e-13	1.11E-11	18.0120848832986
MGP	0.672399299277402	5.95983905030181	6.39102152786052	3.80446410485599e-10	3.85E-09	12.0321538107691
GIMAP1	0.671970652130517	1.30399512635815	16.9429602689656	3.89366126594032e-51	3.49E-49	105.522407210943
ARHGAP31	0.671620052130938	2.19196	10.9558323975477	3.66686208711826e-25	1.03E-23	46.1200467085618
GPR132	0.669503049185052	1.76521915814889	11.4744630898289	3.41779782835983e-27	1.06E-25	50.7538459995542
SIRPB2	0.669499387729817	1.0729627550503	17.8431128046982	2.25905045711255e-55	2.62E-53	115.224933138692
TMIGD3	0.669467864973588	1.41163680301811	12.7880945695182	1.45717668304318e-32	5.61E-31	63.0210917539842
COL1A2	0.668318466916169	6.94336923943662	5.69680375402067	2.09520262250235e-08	1.71E-07	8.1278936086712
TNFAIP8	0.666958218884673	1.93133006237425	14.0208450706714	7.39221414117448e-38	3.46E-36	75.1282949575887
PLBD1	0.666027531638634	3.73917948853119	6.93037588701872	1.31076635900653e-11	1.54E-10	15.3266827647888
CR2	0.665043029704495	1.35163997069819	6.85659594596429	2.10453529766777e-11	2.42E-10	14.8629244677349
NCR3	0.665041898303033	0.827522865110664	15.6532187950701	3.59291382027633e-45	2.34E-43	91.8644044776089
ENPP2	0.664929877269041	3.05568689698189	9.13015941701744	1.73173228180069e-18	3.37E-17	30.9164889763487
GFPT2	0.663987198493711	1.9634072019839	9.27383555917518	5.52592918194987e-19	1.10E-17	32.0446510359228
ETV7	0.662597628002977	2.4641418639839	9.37231105923632	2.50810109216997e-19	5.13E-18	32.825
GLS	0.662358909335402	3.95101174849095	6.67037995462704	6.82982416596415e-11	7.51E-10	13.7107396365428
IL1RN	0.662333568240348	2.50274007634004	7.5080812787925	2.80860658779702e-13	3.83E-12	19.0970696078299
PRRX1	0.662142905132689	2.45072827122736	8.76661617970036	2.94849019678364e-17	5.45E-16	28.1184371663887
EFEMP1	0.661082329626386	4.51806601750503	6.85661144212299	2.10432690121215e-11	2.42E-10	14.8630214417084
GAB3	0.660445215164767	1.22439289818913	17.8192883489953	2.92882244390383e-55	3.34E-53	114.966646542438
CRTAM	0.660407495922359	0.806409254567404	18.039892202662	2.63827694714842e-56	3.26E-54	117.361049821813
MEI1	0.66037610852046	1.16734665171026	12.0311725190092	1.97538826247993e-29	6.74E-28	55.8644365563169
C15ORF48	0.65975325670911	4.60912301126761	4.36656288146236	1.53734604540076e-05	7.84E-05	1.76902234298513
AHNAK	0.659451073674635	4.74752142501408	6.90840650470676	1.50986051881855e-11	1.77E-10	15.1881621461239
OLFML2B	0.658145477403516	3.23268526961771	8.15914909441644	2.79693592401962e-15	4.52E-14	23.6310079952371
MCUB	0.657960866825439	2.5764616110664	11.4000773758432	6.73443662236163e-27	2.07E-25	50.0814773136315
CALHM2	0.657515299171653	2.53819022805231	14.2086452440188	1.10523527043188e-38	5.33E-37	77.016338491083
XCL2	0.657293229695405	1.03714975152917	11.6754752110869	5.39993615586942e-28	1.74E-26	52.5833605858836
RTN1	0.656785724853273	0.989435442030181	15.4230250838028	4.02197286986363e-44	2.51E-42	89.4631457263495
IRF5	0.656769211545312	2.44921579074447	11.0268992367455	1.94670745151363e-25	5.54E-24	46.747415767606
PSMB10	0.656542192657396	4.13342232334004	10.4406041212168	3.3552823169281e-23	8.40E-22	41.6470785399003
IFIH1	0.655773189575837	3.10558499195171	10.2236855253548	2.15769771209071e-22	5.16E-21	39.8049026667066
KLHDC7B	0.65549724541395	1.38527865953722	8.35737784422926	6.49853329183689e-16	1.10E-14	25.0688075538563
BICC1	0.655379460672042	1.74371045593561	9.27437644725766	5.50209086541378e-19	1.10E-17	32.0489216354645
RTP4	0.655304066507886	2.33167213521127	8.38350684970977	5.35103169055592e-16	9.13E-15	25.2602695282448
TRANK1	0.655177218063248	2.17663179859155	13.0005159248338	1.85094121884567e-33	7.40E-32	65.069470154078
AQP1	0.654691972408537	5.94242388732394	4.10757216397898	4.676850062237e-05	0.000217389	0.710706635406114
UBASH3A	0.654639286353097	0.901804876440644	16.7832434247707	2.16939354335786e-50	1.86E-48	103.814109432014
GNB4	0.654368228680208	2.42017127887324	11.781578282995	2.02433514470598e-28	6.63E-27	53.5563329193205
DES	0.654196467742617	1.92738106837022	5.96281761090176	4.71421015623523e-09	4.24E-08	9.57814774969788
COL1A1	0.653839902206665	7.66100913480885	4.71066506755275	3.21058740796325e-06	1.86E-05	3.26742819958847
THEMIS	0.653581392311425	0.745137727486922	17.4969504875316	9.75323996158355e-54	9.86E-52	111.479651526644
ZBED2	0.653015441056022	1.32330710062374	9.39543848314855	2.08170591856274e-19	4.28E-18	33.0091599176284
ALDH1A3	0.652910752338871	1.90926069629779	8.08300599549803	4.86619220085957e-15	7.66E-14	23.0857135641499
S1PR4	0.652636746966718	2.08272290177062	10.8350047162654	1.0700514701187e-24	2.92E-23	45.0590852503181
PAPLN	0.651807595811862	2.08240025714286	10.1720166725104	3.349136844816e-22	7.93E-21	39.3698067325396
FLNA	0.6517004044749	6.53361438430584	7.55912246016017	1.97742320038287e-13	2.74E-12	19.4418154952964
FNBP1	0.651411720778956	3.12141089483903	13.3353431113996	6.92870828657443e-35	2.91E-33	68.3314182969542
CCRL2	0.650936230088133	1.67305896720322	11.4997717317295	2.7119462482506e-27	8.50E-26	50.9831873442045
TNFRSF13C	0.650800100081167	1.1059592068008	9.87333882626756	4.13526188986131e-21	9.39E-20	36.8832296378214
PECAM1	0.65013818546061	4.50586113480885	11.3072799657139	1.56397340551412e-26	4.71E-25	49.2462703203963
ARID5A	0.64998636866919	3.00083581589537	13.8400235689503	4.56065849144149e-37	2.06E-35	73.3206587764631
PDE4B	0.649766752588571	1.70645133799396	12.4531709094084	3.64336642523392e-31	1.33E-29	59.8262220595358
CASS4	0.649010119207508	1.25175284771429	14.4670729331606	7.9509372307223e-40	4.07E-38	79.6315150493475
HPGDS	0.647636768025983	1.38805156971831	9.0337372509193	3.70171820606001e-18	7.11E-17	30.1664008101583
P2RY12	0.646987032230481	0.759623141317907	15.2583600494619	2.24668073939541e-43	1.34E-41	87.753071890007
RASGRP2	0.646354121323027	1.05699082595573	12.9193407733263	4.0802229878682e-33	1.60E-31	64.2847246608029
PDLIM3	0.646246553285697	2.03452945895372	9.50505217492593	8.57115561085335e-20	1.82E-18	33.8860669530561
CCDC69	0.64606548228184	3.1834455501006	9.05758539139393	3.06922859496503e-18	5.92E-17	30.3513908160909
CEACAM21	0.645936853442854	1.20423935995976	12.871157861625	6.51564539616956e-33	2.55E-31	63.8200751217402
ANXA1	0.64574549056137	5.80381170008451	5.19045532919465	3.06526391035487e-07	2.09E-06	5.52904870870117
LGALS1	0.645608221088102	7.42017010865191	6.98777225160172	9.04402702460903e-12	1.09E-10	15.6902821739519
GAS6	0.645178446340037	3.93270017303823	8.11239340039666	3.93154058155578e-15	6.28E-14	23.2957064584535
COL8A1	0.644519612864129	3.69062420201207	6.57511011018151	1.23493038552857e-10	1.32E-09	13.1315110292327
SECTM1	0.644345112501212	3.54433769275654	7.22904022075145	1.85173623566785e-12	2.35E-11	17.2454313783414
PLCG2	0.643824198373348	1.53026512454728	15.1063231899078	1.09352980929458e-42	6.37E-41	86.1800040538906
CDH11	0.643185512628784	2.95890899209859	7.56890955003105	1.84837010828977e-13	2.57E-12	19.5081318168891
SVEP1	0.643176241897537	1.1931315889336	10.4509175098973	3.06927806577679e-23	7.71E-22	41.7352825975824
XAF1	0.643158047444992	1.46804048953722	10.882	7.05892257760815e-25	1.95E-23	45.4711817240946
RASA3	0.64296076354622	2.41097863802817	11.2353240282436	2.99770206111065e-26	8.87E-25	48.6014118203244
GAS1	0.639177409610833	1.74609750201207	7.85671194956842	2.46646494237721e-14	3.69E-13	21.4883877735099
KCNA3	0.638791430423832	1.26233985406439	9.39515770103456	2.0864245150841e-19	4.29E-18	33.0069227478862
SYK	0.637459987080778	3.66395798712274	11.107304760998	9.48215573814125e-26	2.74E-24	47.460179207307
OGFRL1	0.637451651145455	2.50153172032193	11.4203363019193	5.59998947239383e-27	1.72E-25	50.264344687752
COMP	0.63655571901299	3.0846595232998	4.1454328225897	3.9890715781823e-05	0.000187568	0.861656778893177
ARHGAP15	0.636338712126954	1.10832009919517	18.1345217885654	9.3777735357384e-57	1.18E-54	118.390004469153
WDFY4	0.636212534118285	1.41852274341851	9.98013910164385	1.69275341023633e-21	3.91E-20	37.7667274769449
APOBEC3D	0.636191013142798	1.7280850917505	12.0303123131645	1.99138447708466e-29	6.78E-28	55.8564361146088
POU2F2	0.635752779427105	1.23379012193159	13.0527686379294	1.11139582016845e-33	4.47E-32	65.5758871831697
PLN	0.635477356156472	1.96660516605634	7.48598600350456	3.26749807111935e-13	4.42E-12	18.9484081699525
TSPAN33	0.634905196617669	2.59836588571026	9.27954323877861	5.27945119360209e-19	1.05E-17	32.0897250363808
CD1D	0.634730629240138	1.27963772054326	15.2375268030915	2.79166731047556e-43	1.66E-41	87.5371813424357
GFI1	0.634641230577424	1.01339527464789	15.1985533905845	4.18979461872622e-43	2.48E-41	87.1335935307892
LY96	0.634251477414858	4.30187341247485	8.62770015487975	8.52518514274631e-17	1.54E-15	27.071145937705
OLFML1	0.634247141314276	1.80428596639839	11.4748707222329	3.40509491271705e-27	1.06E-25	50.7575375580951
NFATC2	0.634232061893649	1.85144115734406	13.443678497633	2.37366286758063e-35	1.02E-33	69.3952419404822
INHBA	0.634212084154107	2.57642	6.87154047158375	1.9126897184178e-11	2.21E-10	14.9565304534135
CLEC2D	0.634110452955183	1.53707105895372	13.2498162636652	1.60956889984177e-34	6.69E-33	67.4944299980859
SLC40A1	0.633658953484977	5.18550287323944	6.45025651743833	2.65626874652468e-10	2.72E-09	12.3830238403883
LILRB5	0.633584914434429	0.927991680899396	13.2955733674007	1.02566064737722e-34	4.29E-33	67.9419044497087
MICB	0.633552219163342	2.20002203561368	9.80140568628187	7.52033311393085e-21	1.69E-19	36.2917608433988
SSPN	0.63343375080036	1.65478547806841	10.9341659995371	4.44552358670744e-25	1.24E-23	45.9292694403533
CD1E	0.63322981782573	1.18229990255533	7.68341378088166	8.35086249251662e-14	1.20E-12	20.2890347365997
GPR137B	0.632690812682671	3.23100298571429	11.0708495641791	1.31434432094849e-25	3.77E-24	47.1366315731747
TMEM176B	0.632442221266321	5.74828340442656	6.50581300261126	1.89186879606705e-10	1.98E-09	12.7145882940169
IL24	0.632145029401895	1.11951254524749	13.4248449643738	2.86036179632093e-35	1.22E-33	69.2100136783911
RGS18	0.630722281007741	0.929822965814889	16.6462614808692	9.43230785284871e-50	7.78E-48	102.352498615657
CCL23	0.630624436343278	1.11457548567404	9.99186021288129	1.53411129715368e-21	3.56E-20	37.8640749150352
TXNIP	0.62963724974887	7.39386703822938	7.2289103628793	1.85333843402972e-12	2.35E-11	17.2445828238904
KIAA1551	0.629345929150057	3.04862964788732	11.2188559993821	3.47783517490602e-26	1.02E-24	48.4541705968902
TGFB1	0.628842325378305	4.53105439637827	9.83034588446001	5.91411821923484e-21	1.34E-19	36.5293712894079
TNS3	0.628683690240106	3.73211217102616	10.9452509838165	4.02855415080501e-25	1.13E-23	46.0268463347667
DDR2	0.627784756884949	1.77740226577666	10.6744105481873	4.3931359415967e-24	1.16E-22	43.6602036272974
GBP3	0.627309209379149	3.31170376901408	6.26158410469748	8.26391849166764e-10	8.05E-09	11.275019028189
FASLG	0.627196403233204	0.819312854044266	12.8265109859502	1.00457517425129e-32	3.90E-31	63.3902966681791
PLCB2	0.627094421707006	2.32891448631791	9.07797201253321	2.61425878268592e-18	5.05E-17	30.5098063084913
C1QTNF1	0.627043122453903	2.35501954265594	8.98166997214443	5.56605985673277e-18	1.06E-16	29.7637310218632
RAB32	0.626400415184209	4.11346225352113	9.35167014559585	2.96111952981601e-19	6.03E-18	32.6609930624443
FMO3	0.625983688992576	1.84013491991952	8.61345268084369	9.49945661798206e-17	1.70E-15	26.9644306015265
CTSZ	0.62561165214996	7.47387030784708	11.7325630371745	3.18705948357293e-28	1.04E-26	53.1062426735884
SUCNR1	0.625372111525223	1.17692050565392	7.9358166967263	1.40399247191965e-14	2.12E-13	22.0427727534826
LPAR6	0.623707404461939	2.29771813018109	12.2872028365989	1.76705325987667e-30	6.29E-29	58.2594017059812
IL6	0.623550728660767	1.78964738148893	6.24579357902986	9.07619360837183e-10	8.79E-09	11.1835567133891
TM6SF1	0.623425610567703	1.22188631380282	15.1421275339152	7.53697771921831e-43	4.43E-41	86.5499419424147
IFI27	0.623068355704607	5.4868303778672	4.59007267295026	5.62202176240697e-06	3.11E-05	2.73041876773693
MEF2C	0.622848011754314	1.98825957323944	11.3398554161293	1.16404485329267e-26	3.53E-25	49.5390040429936
NBL1	0.6227755815074	4.12099003682093	7.41188258995446	5.41452162914248e-13	7.20E-12	18.4523776099767
MT2A	0.621998488561612	6.11644260965795	5.42098252677056	9.27068877776835e-08	6.81E-07	6.68563427701751
PARP15	0.620403445413626	1.17920468575453	10.3939498008277	5.01724243924434e-23	1.24E-21	41.2487687158601
PLA1A	0.618741536894379	1.90251827059759	6.74872345012804	4.1751968722114e-11	4.67E-10	14.1922666831646
SMIM3	0.618476335873753	3.4675292360161	8.62228839783857	8.88302532741842e-17	1.60E-15	27.0305958689453
COL5A2	0.617663645646606	4.46886330804829	5.66896595427359	2.44125282000031e-08	1.97E-07	7.9794728290753
ADGRF1	0.617171053280383	2.11566835918913	4.33292913601787	1.78206020416448e-05	8.95E-05	1.62819112046462
FGF7	0.616472201208642	1.31443128148893	10.5368789121419	1.45751610904082e-23	3.74E-22	42.4726114501439
LXN	0.616425868993225	3.55091848289738	10.409027376149	4.4060345316653e-23	1.10E-21	41.377368189715
ITGBL1	0.616161214726674	1.99345001551308	7.81400534862231	3.33752548644355e-14	4.95E-13	21.1908856660418
HERC5	0.615847921990535	1.75640076257545	10.471162797122	2.57639708000938e-23	6.50E-22	41.9085895200836
TAGLN	0.61551245320955	5.35021326760563	6.88450975989219	1.7601990853811e-11	2.04E-10	15.0379007702431
ANGPTL2	0.615347935365021	3.71335977283702	7.20782480827399	2.13242729144472e-12	2.68E-11	17.1069631828909
UNC13D	0.614170758964385	2.99413853078471	6.90178737504418	1.57546725885906e-11	1.84E-10	15.1464984556886
IFIT1	0.613860451503512	2.79258265171026	5.66216775273924	2.5338691408306e-08	2.04E-07	7.94332430631021
FUOM	0.613346035727937	2.6931913971831	8.3461393515087	7.06396803447088e-16	1.19E-14	24.9865950545427
SH3BGRL	0.613185740773141	5.45965506841046	12.4389586517638	4.17263307282422e-31	1.52E-29	59.6916192733063
PTPRO	0.61301331673147	0.869461803420523	17.5712347456455	4.35354012379185e-54	4.52E-52	112.281966897598
FMNL3	0.612845884313532	2.05744628289738	16.1110169340288	2.84646416675992e-47	2.06E-45	96.6747108738815
PLEKHA2	0.612733276215933	2.7934691832998	11.9430753600681	4.50478824989897e-29	1.52E-27	55.0467097222674
CAPG	0.612254098668219	6.29893485513078	9.42370697503026	1.65699571371949e-19	3.44E-18	33.2346312008182
CYBRD1	0.612098288656764	4.40357453686117	6.50006569748567	1.95967695734901e-10	2.04E-09	12.6801768612414
MAP1LC3C	0.61138207438887	1.23341465981891	7.65078543866171	1.04823005359433e-13	1.49E-12	20.0656
EGR3	0.611276754646962	1.29293168665996	9.65175395728367	2.58575854034638e-20	5.63E-19	35.0706384312677
TYMP	0.608563542734807	5.3450789431006	8.15751266922622	2.83053683713443e-15	4.57E-14	23.6192477768867
FAP	0.607552801651272	1.86663210949698	8.09844390671443	4.3507213101902e-15	6.91E-14	23.1959551298425
GJA5	0.607452506872748	2.97979676981891	7.93421234156208	1.42018858041335e-14	2.15E-13	22.0314862831906
RASSF5	0.607393776439515	2.92251899376258	10.7872178048152	1.63117110207891e-24	4.41E-23	44.6414767457828
CD33	0.607116810762772	0.928240984265594	18.2148106517942	3.89578162375401e-57	5.03E-55	119.263865446777
RBP5	0.605176646252549	2.1343333082495	10.8710160005566	7.78227870740478e-25	2.14E-23	45.3745378500668
VCAN	0.60366882126956	3.70531180462777	5.53319425316112	5.09971438380892e-08	3.92E-07	7.26476200927782
S1PR1	0.603590592245874	2.91252314004024	9.07216366434087	2.73660635364295e-18	5.28E-17	30.4646462560827
ABCA1	0.603391911005926	2.45727077491147	9.76068892835365	1.05366842386461e-20	2.34E-19	35.9582609293945
SDC3	0.603031230623161	4.06821115639839	9.35541047890964	2.87340434970542e-19	5.86E-18	32.690702159725
FCRL3	0.602909126066457	0.61237147698994	13.7802929330649	8.300407562869e-37	3.72E-35	72.7258084120112
SKAP1	0.60288812081397	2.14827715901408	7.16648239007715	2.80490565034838e-12	3.50E-11	16.8380782351746
TMEM140	0.60280931248177	3.52718473239437	14.4130431573771	1.38063865852322e-39	7.00E-38	79.083159617721
UBA7	0.602229540698614	3.71567170623742	9.29927637772604	4.50830300372579e-19	9.06E-18	32.2457093783357
ISM1	0.601657518178928	1.87038519474849	7.1737157553794	2.67379684210709e-12	3.34E-11	16.8850324232705
CPED1	0.601495012659988	1.12296253380282	13.0457725404849	1.19001695601309e-33	4.77E-32	65.5080257254558
HEG1	0.60134217763844	2.92099402454728	8.57370700566954	1.28382325727697e-16	2.28E-15	26.6674202580158
LOX	0.600287383605519	2.80334299879276	6.94166323571064	1.21874801776282e-11	1.45E-10	15.3979921215259
EREG	0.599343212300798	1.3053328237827	4.0157251229063	6.84419532711086e-05	0.000307495	0.349895106486452
SEMA7A	0.598445458588507	2.22090945774648	7.53149978265144	2.39149282428789e-13	3.27E-12	19.2550142250201
TESPA1	0.598329719659113	0.838581820020121	17.7681878940205	5.11040897707716e-55	5.80E-53	114.412906562072
C1ORF54	0.598201223421144	2.6311990221328	12.5437502207187	1.53201432386774e-31	5.69E-30	60.6859663655539
CD82	0.597737880285794	4.13035378269618	7.9565706686037	1.21020733232007e-14	1.84E-13	22.188933871494
DNAJC5B	0.597659120173031	0.842376930925553	15.0511382300003	1.93947304829157e-42	1.12E-40	85.6104529569743
HTRA4	0.597249636353324	0.859676082977867	11.5904901610001	1.18070628072612e-27	3.74E-26	51.8076474004935
IRAK3	0.596634505545832	1.77454923802817	8.2403827829212	1.54266222395286e-15	2.55E-14	24.2170515657491
TBX21	0.596234794375422	0.845612308832998	10.8878819873799	6.7025499370429e-25	1.85E-23	45.5225019496482
MATK	0.595943216851038	1.05075690710262	14.0096076415071	8.27967370247583e-38	3.87E-36	75.0156602333808
STAT4	0.595584333390036	1.45813452374245	12.9613129057747	2.71214222032355e-33	1.08E-31	64.6901802762205
HS3ST2	0.595271697700184	1.65834004625755	6.61424296728132	9.69033328718111e-11	1.05E-09	13.3685896356747
LAMA2	0.593790620355785	1.82064608189135	9.45682425374465	1.26756448010722e-19	2.66E-18	33.4993754254402
EOMES	0.593659500117767	0.718174374694165	14.2826088717271	5.21392109791738e-39	2.55E-37	77.7628292138823
TCN2	0.592866722384236	4.13049494366197	8.33272561610383	7.80276935271569e-16	1.31E-14	24.8886
EVL	0.592571400586497	2.93032280885312	11.0886894083677	1.1203419082995e-25	3.22E-24	47.2948840724219
ACTA2	0.592044661660345	5.68522349094567	6.51951192990569	1.73938136227214e-10	1.83E-09	12.7967125608054
RGS10	0.592010237241174	4.48525024346076	8.01071098037417	8.20347608879581e-15	1.27E-13	22.5716072974538
SLC2A6	0.591909921421857	1.84746237706237	10.5502893034312	1.29720988877146e-23	3.34E-22	42.5879835537496
CTSC	0.591352776869574	4.76285722504628	9.18715177545607	1.10239570761231e-18	2.17E-17	31.3625077966323
PTK2B	0.590705838637759	2.90061191327968	10.7372833316755	2.53104823198237e-24	6.77E-23	44.2063220698067
LTA	0.590672984198824	0.724233877706237	17.5852	3.74217345498958e-54	3.91E-52	112.432485138233
FYN	0.590580101720794	2.71213682935815	10.0653397010547	8.26426212269446e-22	1.93E-20	38.4760682781993
ID2	0.589647846375681	4.19399474849095	7.94310516114198	1.33268020563507e-14	2.02E-13	22.0940685690138
COL5A1	0.588927565892223	4.51996329577465	5.37210055309582	1.19895982868594e-07	8.68E-07	6.43664626819304
RIPOR2	0.588602560294544	1.48730851649899	9.14357636851663	1.5573312537958e-18	3.04E-17	31.0213118542864
C10ORF10	0.587806072275685	5.02241880885312	7.03357935103358	6.71418183078579e-12	8.14E-11	15.9822290452896
FILIP1L	0.586557301983083	3.03663870925553	7.48849863921445	3.21180175079888e-13	4.35E-12	18.965296111082
CPXM1	0.586435463489514	2.52502593963783	6.33553688775835	5.31356628673034e-10	5.29E-09	11.705987958813
TGFBR2	0.586111441900778	5.11371220523139	8.47040707138048	2.79538595838752e-16	4.87E-15	25.9002575268019
SLIT3	0.585745980988299	1.43805903150905	8.00180660705905	8.7463893185407e-15	1.35E-13	22.5085320976669
WNT10A	0.584672495709794	1.17664054295775	7.11963851305974	3.82085190846899e-12	4.71E-11	16.5349309808795
ADAM12	0.584545128184436	1.64491631800805	6.67004288757567	6.84423335966863e-11	7.52E-10	13.7086780325894
LRRK2	0.584515528524347	2.32284038004024	4.64040196969222	4.45648603294735e-06	2.51E-05	2.95298837567993
PIK3IP1	0.583528696931399	3.83434336217304	9.47781550370857	1.06924929728522e-19	2.26E-18	33.6675159356393
FMOD	0.58344691141604	4.2810158655171	6.82887972985484	2.51162828564095e-11	2.87E-10	14.6897682082451
CAV1	0.583102431369687	4.46401455331992	5.1020862608956	4.79247990200072e-07	3.16E-06	5.09763
PCDH7	0.582416773063085	3.10671151911469	13.5322250585071	9.8604276918691e-36	4.29E-34	70.2677073328184
CTGF	0.581545070120862	5.97981897987928	5.75073341255155	1.55544635028938e-08	1.30E-07	8.41723859140447
EGFL6	0.581472197705839	2.60117378209256	7.99011736844614	9.51325163680888e-15	1.46E-13	22.4258120527904
SEPT6	0.579779107094793	3.02454358484507	11.369498147162	8.89351364473728e-27	2.72E-25	49.8058126462424
RAB42	0.578844603185247	2.04212002575453	8.72465151990305	4.06859245368796e-17	7.47E-16	27.8007705585463
FSTL1	0.577826911765656	4.55261786519115	7.15544763825679	3.01718896584171e-12	3.75E-11	16.7665220682961
BLK	0.577406231951003	0.674428390593561	10.8430300705557	9.96799729714842e-25	2.73E-23	45.1293302015534
CTSO	0.577204375376686	4.11825936619718	9.2599373004619	6.17481527635074e-19	1.23E-17	31.9349770066954
N4BP2L1	0.57699035884148	1.69011347780483	12.926710429652	3.79804731473496e-33	1.50E-31	64.355869389207
FCGBP	0.576319572908197	2.17296754947686	4.56826173496385	6.21343198366711e-06	3.41E-05	2.63465713681166
CD38	0.575593243364438	1.89716090631791	7.07008826106552	5.28945971798106e-12	6.47E-11	16.216031994473
PLSCR4	0.574895699025191	2.5669970931328	9.75204619181054	1.13172826436233e-20	2.51E-19	35.8875914243267
GXYLT2	0.574808109661058	1.71677509637827	8.73748695328162	3.68740980015484e-17	6.78E-16	27.8978145239701
CERKL	0.574751812196621	2.00136519336016	10.5234757486964	1.63738013562662e-23	4.18E-22	42.3573943612585
INMT	0.574667657511095	2.56596200201207	5.01573235901339	7.37112311317032e-07	4.72E-06	4.68249335089793
FAM20A	0.574198864515081	3.14752395593561	6.51023164387007	1.84130501725804e-10	1.93E-09	12.7410618977508
PRAM1	0.574170453678426	1.20663825088531	11.1159497452074	8.77485708242921e-26	2.54E-24	47.5369989951883
STAC	0.573770070064479	1.19223033354125	8.45809026614627	3.06576060525053e-16	5.29E-15	25.8092485686046
LAMA4	0.573759325598649	2.57713985734406	8.57612057732554	1.26059132908891e-16	2.24E-15	26.6854273198553
LAMP3	0.573277797093415	4.21732627706237	4.58773803743709	5.68264510726684e-06	3.14E-05	2.72014845284766
METTL7A	0.573218163471693	4.0146609221328	6.8571596633751	2.09696730211818e-11	2.42E-10	14.866452291894
TNFRSF14	0.572642860761006	3.40846272993159	8.59140514744134	1.12282629348868e-16	2.00E-15	26.7995488717747
MFSD1	0.572621059362947	4.02300210261569	15.1881806610217	4.66761967089934e-43	2.76E-41	87.0262420739011
STAC3	0.572311745297865	1.62577140991147	13.8619700332542	3.65888346684154e-37	1.67E-35	73.5395061704309
SLC11A1	0.572309371316546	2.05681450603622	8.02653484736101	7.31953163693763e-15	1.13E-13	22.6838308365478
IL18	0.57212510165905	3.05082028591549	7.19838688436532	2.27037289305233e-12	2.85E-11	17.0454698990358
PLCL2	0.572015335828389	1.38970592655936	12.6217543717615	7.24689502744226e-32	2.72E-30	61.4289289199354
RAB31	0.571930146722397	4.55451316498994	8.08851804786068	4.67557112487135e-15	7.37E-14	23.1250564321663
SULF2	0.571693627283624	2.9857532639839	6.93474579938496	1.27435872758298e-11	1.50E-10	15.3542789536205
HBEGF	0.571542687563589	2.94302676820926	6.90068282072862	1.5866845654437e-11	1.85E-10	15.1395
STARD8	0.571315978343213	1.51084998128773	13.9324525506879	1.80147583018868e-37	8.30E-36	74.2433762525709
RGS16	0.571194803460675	3.60796880925553	6.50940515225183	1.85066101820882e-10	1.94E-09	12.7361089505375
SPARC	0.571165853099377	7.76325379476861	6.63652185350552	8.43656061449946e-11	9.18E-10	13.5040880738691
TUBB6	0.57049700118596	3.49836057484909	7.51627024706824	2.65518335296782e-13	3.63E-12	19.1522551359675
PAG1	0.570391159558987	2.24584737122736	8.30227305723281	9.77543183353598e-16	1.63E-14	24.6664997667314
PIK3R6	0.569232662700168	1.04917184533199	14.772866578903	3.44665938347317e-41	1.88E-39	82.7504293868581
C19ORF38	0.569090929284531	1.38953779356137	11.691436828854	4.66040289186925e-28	1.51E-26	52.7294117623084
LILRA6	0.568791991256275	0.903824024486922	14.1250310055599	2.57915205269368e-38	1.23E-36	76.1744082775663
COL16A1	0.568789178842128	2.59750492290141	7.61417531931358	1.35160779767575e-13	1.91E-12	19.815731324009
IFNG	0.568641213974221	0.651187912160966	10.2876856084435	1.24919304940001e-22	3.03E-21	40.3458243429212
VWF	0.568571568523375	4.03012793239437	5.87678099328757	7.6839044038253e-09	6.69E-08	9.10279116180293
MRC2	0.566962509915426	4.13921189537223	7.02095106816796	7.28994121541822e-12	8.82E-11	15.9015880108182
MAOB	0.566750473683611	2.58325306740443	6.19318678995246	1.23867129070457e-09	1.18E-08	10.8802703971772
CRISPLD2	0.566324734875731	2.87146752816901	8.18823721289636	2.26134331392638e-15	3.68E-14	23.840350534757
P2RX1	0.565918086335501	0.919054260965795	13.2244529987147	2.06563866265756e-34	8.48E-33	67.2467096798032
CD1A	0.565698228215574	1.65919148572837	4.43894194382865	1.11508142207556e-05	5.83E-05	2.07550363425066
CD80	0.565327777062308	0.718562575130785	21.374246498208	2.49650950055835e-72	9.60E-70	154.069516503681
NT5E	0.56506499588801	3.47837285452716	4.34038515393531	1.72479419393983e-05	8.69E-05	1.65932392495341
CXCL1	0.564992006561676	3.57198719657948	4.05762985887335	5.75789342526645e-05	0.000263232	0.513566693936588
IGFBP6	0.564942141699877	2.92037776458753	4.82803401904396	1.83950822954724e-06	1.11E-05	3.80229434145826
MRGPRF	0.564772627238195	1.55000906655734	9.47534752382654	1.09086799591851e-19	2.30E-18	33.6477339500264
COL15A1	0.564638466123907	3.02757574768612	5.69624236114096	2.10168424043836e-08	1.71E-07	8.12489417048766
ERAP1	0.564168532208934	3.46503856338028	10.2585441144005	1.60259751875985e-22	3.86E-21	40.0992520296859
SGK1	0.563856679158157	3.34890033802817	7.5513367566574	2.08639185989646e-13	2.88E-12	19.389108948191
TMEM200A	0.56364264394867	1.28045780120724	11.142929372112	6.88766548650922e-26	2.00E-24	47.7769716725626
RNASE2	0.562921056611902	1.39909463430584	8.4667820467696	2.87241478399328e-16	4.99E-15	25.8734619256631
BTN2A2	0.56272741981465	2.12843	14.0686819694733	4.56019077412459e-38	2.16E-36	75.6082062753247
KLF6	0.562613757509475	4.69600394969819	8.87005603689006	1.32700352055918e-17	2.50E-16	28.9062065025912
SYNPO	0.562524830662516	3.51615473636821	8.14387710263821	3.12646821757145e-15	5.01E-14	23.5213253522855
NCEH1	0.562346313848868	3.35054868675654	8.14459228675515	3.11021405405227e-15	4.99E-14	23.5264582670139
MDFIC	0.562285530977607	3.43366034406439	8.35160581371352	6.7831128866378e-16	1.15E-14	25.0265732478647
ENTPD1	0.562129312546576	2.22293441348089	15.7693083959479	1.05796573524934e-45	7.13E-44	93.0799391661698
LILRB3	0.561942053059198	1.10336935597586	15.7299719797441	1.60152509061285e-45	1.07E-43	92.6677266008621
ANOS1	0.561928996150478	2.19363951710262	6.52304816474267	1.70201634725042e-10	1.79E-09	12.8179356937264
CLIC5	0.561604046053754	1.7862803705332	5.5467980188955	4.74000550473854e-08	3.66E-07	7.33568447441893
IL3RA	0.559593399082982	2.77800005875251	10.3046801522355	1.08005004841463e-22	2.63E-21	40.4898277033586
FGD5	0.559454411602019	1.7556859832998	11.7184954041346	3.62975650577117e-28	1.18E-26	52.9772597350112
CPXM2	0.559163100081006	2.13424852434608	5.47279142829921	7.04394694742749e-08	5.30E-07	6.95171553958894
FABP4	0.558923418281761	1.49936859485111	5.08924487497212	5.11132188364345e-07	3.35E-06	5.03549141070087
LRRN4	0.558722557544469	2.27192407370221	3.96109945772464	8.55426333356644e-05	0.000375889	0.138929291574397
SLFN5	0.557894339749195	3.4654855694165	8.45496481380049	3.13838502499745e-16	5.42E-15	25.7861703168638
CD200	0.557844534546756	1.9732261144165	10.7737621020464	1.83639786076979e-24	4.94E-23	44.5240936596321
ANPEP	0.556282343214734	2.82877639758551	4.41491115901908	1.24115117767998e-05	6.44E-05	1.97323143068708
NLRC4	0.556074238602117	1.06585296700201	16.1536086935506	1.8107715397652e-47	1.33E-45	97.1244764700249
IFI35	0.55583194250024	4.49885172032193	7.88360862763827	2.03739734141586e-14	3.06E-13	21.6764023835814
HMOX1	0.555763691228408	4.58939773239437	7.21959711257121	1.97187410628094e-12	2.49E-11	17.1837576766854
SH2D2A	0.555295138276463	1.85822357525151	9.47975787161587	1.05253390616477e-19	2.22E-18	33.6830874094926
ADGRE5	0.55453769365866	4.39908174647887	7.9559478757703	1.21561848458596e-14	1.85E-13	22.1845435189172
CCL3L3	0.554449810031429	1.18835225313883	9.19163524786265	1.06382876374467e-18	2.09E-17	31.397678669269
OASL	0.552551534112631	2.03481734386318	6.56131248206377	1.34478237254177e-10	1.43E-09	13.0482023090576
MAP3K14	0.552316102846632	2.1161212084507	10.9012260386914	5.95492267520333e-25	1.65E-23	45.6396679645375
KAT2B	0.550779667541554	2.23095120321932	11.8542373647109	1.03101838013449e-28	3.44E-27	54.2254699529531
APOL2	0.550617677586596	4.0110895472837	8.99603572114579	4.97443271751227e-18	9.50E-17	29.8746636172069
KCNJ5	0.550257417351881	1.01811230480282	8.77416039786607	2.78233052930728e-17	5.15E-16	28.1756640441171
SOCS3	0.549804266258382	5.62775833802817	6.50273115015767	1.92793821324208e-10	2.01E-09	12.6961328152272
MX1	0.549548993354068	3.70182128732394	5.31237647011863	1.63730383993127e-07	1.16E-06	6.13515782441025
IGFBP7	0.548977807702274	6.92539655130785	7.56424017584105	1.9088707672576e-13	2.65E-12	19.4764841315609
NELL2	0.548100676323998	0.958506257122736	9.6540659712018	2.53713297756684e-20	5.53E-19	35.0894066798263
CSF2	0.547877617205369	1.34798611420523	5.92580150066309	5.82106740123157e-09	5.16E-08	9.37289731656165
LRRC8C	0.54780151084702	1.3637504583501	15.8143760355495	6.57651554075982e-46	4.48E-44	93.5526265554417
ITGA2	0.547589536737302	3.39299480040241	4.65401012439462	4.1836198238671e-06	2.37E-05	3.01354941983521
CALD1	0.54729652482097	4.11403156338028	7.59150594166954	1.58127131293713e-13	2.22E-12	19.6615021990358
NABP1	0.547163781222252	1.76208249295775	10.3810128839683	5.60830534378675e-23	1.39E-21	41.1385226010766
PCED1B	0.54714645012151	2.81546464466801	7.70589390549342	7.13719037620215e-14	1.03E-12	20.4434304793472
MARCKS	0.546393229205142	5.16409101810865	8.20528527575698	1.99594945589332e-15	3.27E-14	23.9633062534946
PSMB8	0.546246398820514	5.81198978873239	8.22899432806932	1.67730338312517e-15	2.76E-14	24.1346260597741
PALLD	0.54610874239331	3.79357032193159	7.51311220649307	2.71334667357209e-13	3.71E-12	19.1309674073963
ATP6V1B2	0.545987472602959	3.94877775653924	14.2247704852762	9.38377353645763e-39	4.53E-37	77.1789473006262
ITGAV	0.545961411166194	4.49996112877264	7.54627964060317	2.16031909943565e-13	2.97E-12	19.3548970829831
FRZB	0.54582717666958	2.38984795895372	6.61358909522961	9.72976451880594e-11	1.05E-09	13.3646185989778
SELP	0.545324657786523	1.50942531991952	8.56427358679191	1.378757297139e-16	2.44E-15	26.5970758885757
FCER1A	0.545316253594499	1.89550063979879	4.40030459634148	1.32432870294265e-05	6.84E-05	1.91131832520468
ADGRG5	0.544531775190042	0.870954965130785	11.4846521003737	3.11397465692855e-27	9.70E-26	50.8461414276274
MSRB3	0.544317562773401	2.16271699416499	8.34732125101885	7.00228686173259e-16	1.18E-14	24.9952370386572
CHI3L2	0.544247244242893	2.1325382382495	4.98082479554441	8.75703960509197e-07	5.55E-06	4.51649576595456
TNFAIP6	0.543861147448233	1.95561729859155	6.94022745609155	1.23009091630441e-11	1.46E-10	15.3889160903502
GNGT2	0.543636297855656	1.23228150320322	13.4043295777231	3.50426941369398e-35	1.49E-33	69.0083818207803
CAVIN1	0.543333343702405	5.46457302414487	7.10460207815607	4.21798739585806e-12	5.19E-11	16.4379666149544
ITGA8	0.542672049454972	1.50993958422535	8.25355380113366	1.40021918470499e-15	2.32E-14	24.3124864064867
PLA2G2A	0.54246596746168	1.35060199412475	4.42595836077863	1.1815883877219e-05	6.15E-05	2.02018333645897
ELN	0.542036592286135	3.61787552095372	4.54571216088069	6.88745329668393e-06	3.75E-05	2.5360933070928
CYLD	0.541061936547743	2.32489330402414	14.9101086741112	8.3585377334991e-42	4.75E-40	84.1584525666225
EPB41L3	0.539926969075854	1.66640452736419	8.55635678128813	1.46376196881959e-16	2.58E-15	26.5380851261206
ADRB2	0.539902980079709	1.22178284694165	9.30992075887153	4.1398160266266e-19	8.34E-18	32.3299465057738
IDS	0.539848064677098	4.10902762173038	7.93083110474588	1.45492865063394e-14	2.20E-13	22.0077054215429
TCL1A	0.53966832359003	0.578825469565392	10.2519114248333	1.69598835584201e-22	4.08E-21	40.0431948168977
ZFP36L2	0.539442641505457	5.47713774044266	9.01134915054111	4.41224836273017e-18	8.45E-17	29.9930544595466
HGF	0.539213001201837	1.16500355237425	9.48017344947433	1.04899135658325e-19	2.22E-18	33.6864192792772
OPTN	0.539187127280384	4.02161566599598	10.2310829583646	2.02583083060083e-22	4.85E-21	39.8673128815902
CADM3	0.53915092519944	0.746250216016097	9.7930832709305	8.05762644655718e-21	1.81E-19	36.2235179736438
CCR8	0.538777782659017	0.661620509517103	17.2592287960381	1.28189333919796e-52	1.22E-50	108.917534173223
MT1M	0.53869501059071	1.62084870979879	5.47948114815629	6.79741359643731e-08	5.13E-07	6.98623623877928
AKR1B1	0.538438197773887	4.31992983098592	5.42570892178585	9.04207171359115e-08	6.66E-07	6.7098151205485
SMOC2	0.538244969114737	2.57039003098592	5.53854436600871	4.9551883451465e-08	3.82E-07	7.29263617121744
BST2	0.538238313518678	6.75835145875252	5.37088784592447	1.20660444552087e-07	8.73E-07	6.43049464878359
PNOC	0.537592245512942	0.786262119054326	10.6675413966101	4.66537394367581e-24	1.23E-22	43.6006589209418
AGAP2	0.537420449204495	0.970404588128773	16.2471369375505	6.69797003525733e-48	5.05E-46	98.1134035723019
CFD	0.537265594578915	3.86378369939638	4.81205070397947	1.98579787064729e-06	1.20E-05	3.72875069515653
IFNGR1	0.537132568711315	5.45316536619718	9.48718754237907	9.90952847044339e-20	2.10E-18	33.7426695854669
GAPT	0.537069230147432	0.830252831006036	13.6649783607945	2.62902510305309e-36	1.16E-34	71.5806516053147
MYH11	0.536895152038169	2.42115016096579	5.17255599536113	3.35742424496109e-07	2.27E-06	5.44112657566658
ANTXR1	0.53653913544927	4.08697711408451	5.74872655536749	1.57284965788068e-08	1.31E-07	8.40642859911335
ADAMTS2	0.53634816055215	2.31153058812877	6.89976417932257	1.59607355642881e-11	1.86E-10	15.133770147303
FLVCR2	0.536278581429634	2.02573849195171	9.84214796524081	5.36140377843344e-21	1.21E-19	36.6264063574462
NTN4	0.535481515910045	3.50381651509054	6.29425297629825	6.80270928476989e-10	6.69E-09	11.4648695955516
ARHGAP45	0.535085792100059	3.51942562374245	8.5929526754916	1.10973712700728e-16	1.98E-15	26.8111118065589
VASH1	0.535056742095197	2.2139336501006	10.1588527763513	3.74525799683641e-22	8.84E-21	39.2591856455389
BCAT1	0.534721971762091	2.64296	4.81509200318826	1.95712489824778e-06	1.18E-05	3.74272745006789
TPSD1	0.534357767823528	1.03957784474648	6.30927922153526	6.21862801789763e-10	6.14E-09	11.5525
SEMA3C	0.534281462728036	3.18547632716298	5.71210771347471	1.92581940363231e-08	1.58E-07	8.20976017865117
CTSH	0.533886517789439	5.98485586720322	4.44783291733108	1.07162258072113e-05	5.62E-05	2.11347249931785
FCRL2	0.533674650168689	0.740985334024145	9.77770283579463	9.1527164713535e-21	2.04E-19	36.097503140723
SMAP2	0.533660978033388	4.36431272459759	11.0117029887562	2.22941635510998e-25	6.32E-24	46.6130584525553
JCAD	0.533328333168073	2.35481443360161	8.22265344937228	1.75723376187756e-15	2.89E-14	24.0887705773664
SCN7A	0.533119971429147	1.32807805979879	7.27329581159329	1.37806033507936e-12	1.76E-11	17.5353360500051
CXCL6	0.53276650404682	1.10822681005231	5.1252091481665	4.26621102817894e-07	2.84E-06	5.20987223983113
FAM129A	0.531971981261135	3.1192329917505	6.21887274912975	1.06446283241445e-09	1.03E-08	11.0280799622775
OGN	0.531932632513558	1.08184528146278	6.48853636985189	2.102960806695e-10	2.18E-09	12.6112234050989
FXYD5	0.531762778442043	4.9794170221328	6.27657546852645	7.55878803587422e-10	7.40E-09	11.3620346877989
MICAL1	0.531607578529533	2.91664359356137	8.81456240105112	2.03817599605518e-17	3.80E-16	28.4827456980365
STEAP1	0.531569605027378	3.44100675653924	4.35483678780746	1.6187679172799e-05	8.21E-05	1.71980831937112
SLC38A5	0.531442237118042	2.26094208571429	6.77959266922409	3.4349329927575e-11	3.87E-10	14.3832839279723
VNN1	0.53139390952464	1.24030848517103	5.49639793794418	6.21080228622171e-08	4.71E-07	7.07369785084494
CALCRL	0.531243337223354	2.40837512313883	7.7903124224301	3.94514964135686e-14	5.80E-13	21.0263819174046
RUBCNL	0.530765823615499	0.819553023287726	17.2159804964499	2.04635397294474e-52	1.91E-50	108.452329855667
PADI2	0.530509930630567	1.53843340317907	6.71042352122949	5.31388561550375e-11	5.90E-10	13.9562764704203
BANK1	0.530129146924918	1.54493371026157	9.40954248659114	1.857811057465e-19	3.83E-18	33.1215954047047
P2RY14	0.529090368669191	1.12775133259557	12.5352179262902	1.66250336866718e-31	6.17E-30	60.6048432977255
SLIT2	0.528940078168236	1.61303920482897	8.5212605155195	1.90742394332499e-16	3.35E-15	26.2770591080589
IL1R1	0.528233717863968	4.28612692756539	7.25869689518017	1.51936468766866e-12	1.94E-11	17.4395451397986
LMOD1	0.527641627734031	2.22456778410463	7.0685057378334	5.34453437289654e-12	6.53E-11	16.205877020583
MMP14	0.527567996921678	5.97325407444668	5.94232256381287	5.29883071861116e-09	4.74E-08	9.46436800765071
LPAR5	0.527503519101776	1.45274216438632	9.91749315860049	2.86061022131963e-21	6.56E-20	37.2477237327766
COL10A1	0.527351260992837	3.46024433762575	3.94975714900256	8.95683568087438e-05	0.000391301	0.0954648753133034
CCL24	0.526786048690578	1.22809737158954	6.33319692398275	5.38868409449498e-10	5.36E-09	11.6922855847709
RNF213	0.526459441641552	3.74306662374245	7.78692510094539	4.0404985001044e-14	5.93E-13	21.0028950859006
FAM92B	0.525993523135719	0.992716062857143	5.71952646094697	1.84858393165469e-08	1.52E-07	8.24951507316277
LBH	0.525741651744918	4.88488184305835	7.24901937745437	1.62079567685767e-12	2.06E-11	17.3761316761767
PRR5L	0.525467272199537	1.59740301730382	8.97356653343315	5.92998307828521e-18	1.13E-16	29.7012123675325
TIMP3	0.525366293400081	1.59794589907445	7.38552011352786	6.474241696045e-13	8.56E-12	18.2768650784514
TNF	0.525167568145714	0.995196685875252	8.85187729896927	1.52761560557263e-17	2.87E-16	28.7672755360489
TSC22D3	0.525047756585981	5.27388906841046	5.6647437916645	2.49837850696007e-08	2.01E-07	7.95701756518933
SRPX2	0.524951692035251	3.25554396358149	4.63398269979751	4.59106376058679e-06	2.58E-05	2.92447680112352
MEOX2	0.524843066303098	1.39522508734406	8.14688926168467	3.05857252574433e-15	4.92E-14	23.5429461061484
ECM2	0.524381744838142	1.60293574527163	9.31650529246961	3.92698151143408e-19	7.93E-18	32.3820887993055
IFI27L2	0.52349653159327	3.35212503018109	7.21518094801139	2.03065826583401e-12	2.56E-11	17.1549377373724
CDK14	0.523108384806064	1.93219291448692	8.83251176483061	1.77439655483974e-17	3.32E-16	28.6195022794379
OSTM1	0.522847434366998	2.83516699798793	13.2988715244029	9.9285351909254e-35	4.16E-33	67.9741864691571
SLC31A2	0.522706455232832	0.904974026569417	17.3892784922818	3.1354102608836e-53	3.09E-51	110.318143387688
NAAA	0.522306167794624	2.47376441741046	10.7158903333453	3.0540733879929e-24	8.16E-23	44.0202763363342
RASGRP1	0.522140560390133	1.76954805573441	8.31886411045433	8.64644872147887e-16	1.45E-14	24.7874161999408
ATP10A	0.521610826512829	1.78540540817103	7.15507629890605	3.02460094347603e-12	3.76E-11	16.7641156314364
PROS1	0.521461472369655	3.25304333822938	6.59897729549798	1.06531203461886e-10	1.15E-09	13.2759653304792
ARHGAP4	0.520898714335243	3.09024013521127	6.77164686406199	3.61214023076055e-11	4.06E-10	14.3340464815552
ACVRL1	0.520894014691679	2.76804492515091	9.49222969629921	9.5120899628399e-20	2.02E-18	33.7831234863521
CTHRC1	0.520194942779947	4.89757979222133	4.23331960351852	2.74447112457649e-05	0.000133053	1.21703536208392
CLECL1	0.519828444027605	0.64862282294165	17.5546861169841	5.21088025240297e-54	5.38E-52	112.103163629776
MYO5A	0.519558030919281	1.87368582857143	11.9948147987064	2.77702290874378e-29	9.43E-28	55.5266
FAM216B	0.519048521998571	0.894318874760563	5.22601611091772	2.55610655650184e-07	1.76E-06	5.70453202280906
TNFRSF4	0.518341582408216	1.99569236277666	9.02364220078896	4.00686399265495e-18	7.68E-17	30.0881987762725
ENG	0.517929832604255	5.10976412676056	7.81298	3.36173452596772e-14	4.98E-13	21.1837769325131
GPR176	0.517888157018564	1.58064525492958	7.93695756327399	1.39258635363694e-14	2.11E-13	22.0507997044988
CD300E	0.51741966480723	0.935370672364185	9.97382384675089	1.78486991031222e-21	4.12E-20	37.7143088128009
STK17A	0.517041989582318	3.52432357344064	8.33350932172043	7.75757835658144e-16	1.31E-14	24.8943025268523
PALD1	0.516562089245323	2.12046552937626	9.15571503883066	1.41459838816272e-18	2.77E-17	31.1162421083092
TUBA1A	0.516539150562194	5.25061314486922	6.51765145708673	1.7593612522776e-10	1.85E-09	12.7855506011058
ATP6V0D2	0.516483331863029	0.933527096861167	8.60198725111836	1.03627947981719e-16	1.85E-15	26.8786477726688
RETN	0.516079565371194	1.56487575300402	4.57955387972596	5.90015803076937e-06	3.25E-05	2.68418335445317
BLNK	0.515950102467513	1.96271744909457	9.66784744845664	2.26553487266421e-20	4.96E-19	35.201344286258
LY75	0.515057572494408	1.42688831730382	10.6638324576361	4.81926765642305e-24	1.27E-22	43.5685182398013
DEF6	0.515030307767082	3.49166698692153	9.46503026159495	1.18603443476214e-19	2.49E-18	33.5650750254893
IFNAR2	0.514859598360387	2.93309807847083	10.6166569850764	7.27770285852016e-24	1.90E-22	43.1603194854036
CD200R1	0.514215561697285	0.699847249557344	18.573	7.67146630849735e-59	1.15E-56	123.171026248368
NUGGC	0.513712984170309	0.64825131832998	12.9507194473353	3.00680969889348e-33	1.19E-31	64.5877850675827
PYCARD	0.513346097436891	3.61670441851107	6.66906782770787	6.8860840565696e-11	7.56E-10	13.7027147614924
PSAP	0.513279865889146	9.19251604998592	11.2005145587751	4.10303090323803e-26	1.20E-24	48.2903301607344
TBC1D4	0.51322127397038	2.2153825945674	10.8231646975534	1.18799583216464e-24	3.23E-23	44.9555095180151
PTGER2	0.513041111924109	1.60974069523139	6.74266368592098	4.33789954509324e-11	4.85E-10	14.1548542200372
RAI2	0.512406507128736	2.09797078350101	7.94722	1.29398534995244e-14	1.96E-13	22.1230640990074
SERPINE2	0.511952818147498	1.89659129114688	6.13786552620252	1.71386976559971e-09	1.61E-08	10.5637051567765
CMTM3	0.511559441294171	4.10688591206841	6.88795058313379	1.72178869872491e-11	2.00E-10	15.0595100102217
CPQ	0.511519108019827	3.24420794305835	7.59341688953833	1.56051183426496e-13	2.19E-12	19.6744891292254
BST1	0.511192947950485	1.5509143861167	9.22116314185278	8.41173655648803e-19	1.66E-17	31.629615219598
TBC1D9	0.511161978051842	3.14666688682897	10.5019389033168	1.9736501494903e-23	5.00E-22	42.1724527878631
RCBTB2	0.510907640533356	2.09075902816901	12.325228680959	1.23184047591885e-30	4.42E-29	58.6174042347013
ZCCHC24	0.51074369675318	2.69024439839034	9.91726603618662	2.86604572761564e-21	6.56E-20	37.245846054385
PRNP	0.510289573782441	5.04749815090543	7.99693827730598	9.05806016061898e-15	1.39E-13	22.4740695562842
CD1B	0.51013169939117	0.717761895189135	8.78504913679713	2.55872158345303e-17	4.75E-16	28.2583242633108
CARD11	0.509036670950387	2.72165930885312	5.32868992167409	1.50414815019142e-07	1.07E-06	6.21721031687101
AHR	0.508443588574574	4.85944038832998	6.04137195353956	3.00255483576047e-09	2.77E-08	10.0173843232193
CD244	0.507618168997583	0.734040864897384	14.5953938133185	2.13698733024911e-40	1.11E-38	80.9371662303277
IL18R1	0.507326351678167	1.03129066897384	12.0645311205492	1.44449934781588e-29	4.95E-28	56.1749328027818
HBA2	0.506900550575158	2.4767936527163	3.89024616050177	0.000113803421217092	0.000486666	-0.130666
IL27RA	0.506309105743169	3.6221923769839	6.30854244017571	6.24608647024054e-10	6.16E-09	11.5481753221416
GPR18	0.506303048406239	0.620893259517103	15.0132869299417	2.87197075077062e-42	1.65E-40	85.2202450603352
QKI	0.506192512151969	2.68366349129577	11.8422022593507	1.15310532217405e-28	3.83E-27	54.114476680648
SIGLEC8	0.505522475694272	0.73728378156338	11.4977417850609	2.76276390921622e-27	8.65E-26	50.9647816405682
TP53INP1	0.505220565116794	3.77110653627364	7.28804991666105	1.24840911922454e-12	1.60E-11	17.6323029387351
EPHB6	0.505149395972908	0.974986799074447	7.83323726280145	2.91300202577063e-14	4.33E-13	21.3247023927756
ADGRA2	0.504769915961891	2.21653523802817	8.39498710441148	4.91251835959386e-16	8.40E-15	25.3445337772084
ZYX	0.504753086555813	5.68675466291549	8.49143738832968	2.38716206293175e-16	4.18E-15	26.0558790719406
TGFB3	0.504348839778359	2.39847382655936	8.1548629808504	2.88579050770414e-15	4.66E-14	23.6002095276592
DDO	0.504270755624751	1.09550511701006	9.15931070402445	1.37486314961052e-18	2.69E-17	31.1443791106947
LYL1	0.503926776130064	1.49254975734406	11.9327624368834	4.96012765760073e-29	1.67E-27	54.9512004760522
TDO2	0.503342565025758	0.961203895814889	9.51457266443973	7.93278051388582e-20	1.69E-18	33.9625629626479
GNAI2	0.503190248501341	5.36258225352113	12.1534155016186	6.25951398900862e-30	2.18E-28	57.0045321802008
SH2D3C	0.503113095421403	2.17756321247485	9.65581054514095	2.50104289493447e-20	5.46E-19	35.1035706488903
LMO2	0.502661384401021	2.14421637625755	10.1591009687454	3.73737580093858e-22	8.83E-21	39.2612704312059
LAMC2	0.502647976775604	4.79616863123944	3.71358991210081	0.000227539783828746	0.000905727	-0.782863
RIN3	0.502582040996724	2.2841286832998	10.5269065214417	1.58934321261144e-23	4.07E-22	42.3868773325405
DKK3	0.502401020802953	3.78295252716298	5.83110352228566	9.93572020519619e-09	8.50E-08	8.85286188445191
GRAP2	0.502214434519617	0.796794127907445	14.2976133562501	4.47597674256732e-39	2.21E-37	77.9144612022628
MMD	0.501765581021351	3.16718317565392	6.62726070351662	8.93713956607581e-11	9.71E-10	13.4477161782316
ST6GALNAC5	0.50134933504034	1.27055973442656	7.98313729351376	1.00024337508266e-14	1.53E-13	22.3764613406817
ELK3	0.501341028417741	4.02525835211268	8.09341233270991	4.51250591121993e-15	7.14E-14	23.1600071411329
OLFML3	0.501268782660961	3.97578284084507	4.86034372844753	1.57485157833218e-06	9.60E-06	3.95163762762297
TRIM69	0.501205527640061	2.24689525653924	10.6537557707507	5.26331105374037e-24	1.38E-22	43.481231668872
EGR1	0.501161871553089	5.68443323138833	4.3711394591231	1.50664288185414e-05	7.70E-05	1.78826332611322
RASL12	0.501158805696508	2.30989625794769	8.07994589721564	4.97530999878123e-15	7.83E-14	23.0638806571101
NEXN	0.501063592257216	1.75916869879276	8.85514556276229	1.48945769411076e-17	2.80E-16	28.7922379792073
SPRED1	0.500728638103104	3.30328330181087	8.52349711497267	1.87555657302786e-16	3.30E-15	26.2936698700943
CCDC88B	0.499894286290137	2.00743196177062	8.10734110004297	4.07854090200103e-15	6.49E-14	23.2595628270805
TMEM100	0.499550655132203	1.41625682289738	5.20378326456766	2.86387103450099e-07	1.96E-06	5.59469285272885
ZEB1	0.499366273121413	1.76917362515091	10.7820533991285	1.70709483576179e-24	4.61E-23	44.5964134595327
HAS2	0.499150034999512	1.26038830792757	7.60714561425374	1.41906428675714e-13	2.00E-12	19.7678664554253
NR1H3	0.498845371650301	2.91422388933602	9.73416302592755	1.31192051260841e-20	2.90E-19	35.741499907249
SCARF1	0.49841097627426	2.13455432313883	7.64365744057381	1.10149320064152e-13	1.56E-12	20.0168535763423
CYP7B1	0.498408752066343	1.76080343658551	7.8708534304213	2.23081142539462e-14	3.35E-13	21.587178052259
CCDC88A	0.498073467543175	1.7436652444668	10.5562492031245	1.23170947492121e-23	3.18E-22	42.6392874647888
PLA2G4C	0.497983956390555	0.996857862484909	13.1618183298785	3.82116129419655e-34	1.56E-32	66.6359353851363
CMPK2	0.497441910197334	2.19619862816901	7.38835600301585	6.35109111044745e-13	8.40E-12	18.2957214400718
MAL	0.497268884791093	1.93610585462374	5.40337717607712	1.01726947624058e-07	7.42E-07	6.59572773466373
TRIM14	0.496777965782052	3.34740931589537	9.06792900658334	2.82936340089015e-18	5.46E-17	30.4317347026937
CNRIP1	0.496274857387963	1.53921388792757	11.6512159135662	6.75325781827407e-28	2.17E-26	52.3616013296641
ITGA5	0.495849305353032	3.63435123138833	6.01253488834161	3.54531441057633e-09	3.24E-08	9.85556492268359
VASN	0.495646047632932	3.74892771327968	5.3696310942627	1.21457661485442e-07	8.79E-07	6.42412091167898
NRP2	0.495579303924044	2.68967015754527	6.53546442515436	1.57694795889964e-10	1.67E-09	12.8925300309594
SEMA4D	0.495563829741418	2.2115418167002	11.6317618386799	8.07827509857085e-28	2.58E-26	52.1839571937014
TNNI2	0.494695508113474	1.26781792973843	6.15583232766396	1.54273180345659e-09	1.46E-08	10.6662496671943
KBTBD8	0.494535131450679	0.750184199919517	18.3508570966137	8.77837429137625e-58	1.20E-55	120.746294071693
CCDC170	0.494531662541069	1.04494952517103	6.99908819849076	8.40358930241974e-12	1.01E-10	15.7622578350266
TNFSF4	0.494163394512732	1.08089445441046	10.3954695251253	4.95200306394369e-23	1.23E-21	41.2617253163959
LAYN	0.493200112718316	1.85829987525151	7.49443729192245	3.08385306121446e-13	4.19E-12	19.0052289511032
CAVIN2	0.492611881061855	3.32831465352113	4.72683014676239	2.97554936862657e-06	1.74E-05	3.34038122141185
MMRN1	0.492285598237903	1.20274825108652	7.66150857341204	9.72850570585237e-14	1.39E-12	20.1389290107596
SLC39A8	0.491679072777937	3.9750503360161	5.70451166934239	2.00815435165151e-08	1.65E-07	8.16910205169502
DDX58	0.491416952382681	2.99914869039839	8.00630639967137	8.46773850428651e-15	1.31E-13	22.5404001652826
TMEM47	0.491273508603089	2.34906645674044	7.31732769478365	1.02566573456759e-12	1.32E-11	17.8251909318089
VGLL3	0.491079258629012	1.34370842696177	7.59516070184711	1.5418025400575e-13	2.17E-12	19.6863424512989
C4B	0.490836240039853	1.71482582211268	5.78836544518289	1.26178917435649e-08	1.06E-07	8.62055519865932
APOBEC3H	0.490469383879004	1.04998052742455	9.43846689341502	1.47061564366476e-19	3.07E-18	33.3525444124575
WISP2	0.490155542750233	1.48755198619718	7.25426934771407	1.56497054769773e-12	2.00E-11	17.4105244569434
TACC1	0.489106963096316	3.01923208128773	7.42118467868383	5.08297358298452e-13	6.77E-12	18.5144272216254
DCSTAMP	0.489090940035706	0.648981760748491	10.8389612938555	1.03329250614622e-24	2.82E-23	45.0937126911845
CASP10	0.488870662697252	2.53758952112676	9.94070412013824	2.35581318149477e-21	5.43E-20	37.4397659407818
RASGRP3	0.488768633304168	1.29059882877264	15.7677814179439	1.07513761852027e-45	7.22E-44	93.0639313792666
GPC6	0.488700653332035	1.65967628221328	5.45020962483989	7.94198224942511e-08	5.91E-07	6.83546352208105
CORO1C	0.488698758287156	4.39676282293763	9.58235372198978	4.56520932923453e-20	9.83E-19	34.5087001959613
LACTB	0.488602846764522	2.72973221730382	14.1806803956683	1.4677094015809e-38	7.02E-37	76.7345212339846
IL34	0.488368536024105	1.38066034150905	8.19575825730042	2.14021774384295e-15	3.49E-14	23.8945705725421
TNFSF12	0.488340684596835	3.82472690699195	9.18640346693803	1.10896619347675e-18	2.18E-17	31.356638828232
BMP3	0.488175989574378	1.95912235641851	3.93577498805028	9.47782659709711e-05	0.000412043	0.0420454386000015
MYL9	0.487706280127018	5.63242264185111	6.18317051509884	1.31390820091258e-09	1.25E-08	10.8227737642517
HSD17B6	0.487683907279411	2.67415083541247	3.84864629695712	0.00013429729073778	0.000563618	-0.286819
EMB	0.48725456451832	4.0093370637827	5.0623705872352	5.84633831796121e-07	3.80E-06	4.90590736834989
DPYSL3	0.486899245586093	4.55645373992354	5.01865755663455	7.26513543040663e-07	4.66E-06	4.69645124309923
RFLNA	0.486580339299437	1.2032306468008	5.7675	1.41715927436142e-08	1.19E-07	8.50770595583896
PFKFB3	0.486315307605065	4.49556830985915	5.93656650286812	5.47537011854509e-09	4.88E-08	9.43247387864303
CR1	0.485683573703053	0.600218107444668	15.7144220953529	1.88656937810173e-45	1.25E-43	92.5048709894939
TBXAS1	0.48524940224555	2.40553561247485	8.0292314997359	7.17857009252159e-15	1.11E-13	22.7029726058313
ADAMTS1	0.485139802600367	2.46169498249497	5.97850948030619	4.30962982845091e-09	3.91E-08	9.66549154106452
NOD2	0.485076511587357	1.15359002688531	14.0608408673944	4.93618261920469e-38	2.33E-36	75.5294944621271
SIRPB1	0.484230124630048	0.783196186511066	11.3099227032115	1.52697521389367e-26	4.60E-25	49.2700003688006
FAM198B	0.484102519979908	2.65400287907445	5.77880170917338	1.33084057984079e-08	1.12E-07	8.56877488045981
CD70	0.484047109942643	0.721460062635815	9.48400310120801	1.01689720452756e-19	2.15E-18	33.7171280334452
RASGEF1B	0.4835674695214	1.59248767062374	11.8690495721794	8.98280327060455e-29	3.00E-27	54.3621611039228
SKAP2	0.483460694549753	3.58237465995976	8.09858008546351	4.34642319583709e-15	6.91E-14	23.1969282942166
TCF4	0.483371053828454	1.60115669698189	10.1312632005719	4.73263372528586e-22	1.11E-20	39.027644609683
KIRREL1	0.482761029023684	2.65519442474849	6.9247249707708	1.35936495059621e-11	1.60E-10	15.2910182057116
PDLIM4	0.482085874608727	2.53860750523139	4.69788533949225	3.40894478505817e-06	1.97E-05	3.20991498068036
THY1	0.481780391669095	3.78559021649899	5.48716039550325	6.52474250837326e-08	4.93E-07	7.02590919044562
PDGFRB	0.481495643854701	4.06500910462777	6.56357997325898	1.32609352081618e-10	1.41E-09	13.061883108514
COL6A6	0.481347048048489	0.707177546193159	9.12070166575848	1.86616011729055e-18	3.63E-17	30.8426640173431
SRPX	0.481270404340427	2.09076538651911	5.87297773639655	7.85059941571346e-09	6.82E-08	9.08191647422543
BCL11B	0.480946544628817	0.886906444225352	11.0012100662796	2.44808619176299e-25	6.93E-24	46.5203510081627
EDNRA	0.48071394694112	2.68472635251509	6.38730383642781	3.8908732792086e-10	3.93E-09	12.0102240107447
HTRA3	0.480645775376686	4.03416851026157	4.33932184797113	1.73285202492194e-05	8.73E-05	1.65488102963332
EMP1	0.480539617178232	3.97000867341046	5.8520366675051	8.83355989869736e-09	7.61E-08	8.96718917488824
CLIC4	0.480488633339811	5.26893769818914	8.14633563289209	3.07094143920193e-15	4.93E-14	23.5389717971918
CX3CL1	0.480429659268328	1.06077707708249	7.35340822895717	8.04378797631309e-13	1.05E-11	18.0637521824506
BCL2	0.480111769524641	1.45493139657948	7.46517767850971	3.76683184652263e-13	5.08E-12	18.8087246937695
BTLA	0.479839716640596	0.545122939450704	16.7884839525197	2.05064989326802e-50	1.76E-48	103.870091736849
PEA15	0.479151655876346	6.09139734808853	10.9623102842215	3.46156113461857e-25	9.77E-24	46.1771305602543
TIPARP	0.479066833937897	3.58853933038833	5.32250404651293	1.55335411247448e-07	1.11E-06	6.18607054161302
HERPUD1	0.478905805450242	4.96598952112676	8.97321725633067	5.94618777463976e-18	1.13E-16	29.6985185807093
HS3ST3B1	0.47828918417031	0.94838620444668	11.9087745849699	6.20421764561425e-29	2.08E-27	54.7292224760716
NFE2L3	0.477745206159876	3.31958484325956	5.79558326226983	1.21200008654908e-08	1.02E-07	8.65968365642143
ASPN	0.477288438109586	3.32688053943662	4.24055941596593	2.66043045514917e-05	0.000129394	1.24661955287182
ANTXR2	0.477220586120408	2.79686800204225	7.96208	1.16333796151941e-14	1.77E-13	22.2278044836344
SMPDL3A	0.477066341602666	3.4359141527163	5.44002319514825	8.38258628561927e-08	6.20E-07	6.78316286089019
FPR2	0.477035180803277	0.692929350482897	10.5664983559507	1.12666207761555e-23	2.91E-22	42.7275568554956
UBASH3B	0.476869769244351	1.2370685529175	9.38536195747924	2.25784934038968e-19	4.63E-18	32.9289030043796
STEAP2	0.476537320736527	2.14174648792757	5.45031525651539	7.9375332557668e-08	5.91E-07	6.83600632623837
PLEKHS1	0.476321563610477	1.90876730934809	3.7033335321576	0.000236683036825307	0.000938884	-0.819849
RASGRF1	0.476007778451603	1.05957835851107	5.62479399104648	3.1074363741161e-08	2.46E-07	7.74527523053804
CLIP3	0.475876655668965	2.26282554668008	7.37322958822592	7.03570840703071e-13	9.27E-12	18.1952101312152
ATP13A4	0.475592159236898	2.21533673772636	3.76423817874061	0.000187061918809391	0.000758767	-0.598799
NOTCH2	0.475590283493986	3.38611963570624	7.2846301998266	1.27734708917599e-12	1.64E-11	17.6098137809277
MITF	0.47546095697806	1.50853031227364	10.7111820113999	3.18288317520456e-24	8.50E-23	43.9793610939579
SLC16A2	0.474926430935482	2.10108440804829	6.96864674641746	1.02371778597791e-11	1.22E-10	15.5688506552748
CD36	0.474837192486308	1.4924734672837	5.65532206085876	2.63058543399397e-08	2.11E-07	7.90696175581104
GGT5	0.47444467423173	2.8642020548169	6.23357962661005	9.75757356658938e-10	9.44E-09	11.1129459717275
GNA13	0.474074299050579	4.00788153923541	10.8894992685673	6.60719038593562e-25	1.83E-23	45.5366976318036
FCRL1	0.473975203319349	0.46707844562173	11.3018229716078	1.64321543440989e-26	4.94E-25	49.1972804273201
LSAMP	0.473798258245858	1.03343796627364	10.0290054157585	1.1225519748772e-21	2.61E-20	38.1730777108712
RAB37	0.47317378854217	1.28922819758551	6.82428582715634	2.5861930534891e-11	2.95E-10	14.6611239958732
LY9	0.473056827213633	0.670101658712274	14.8407366618968	1.71158461017621e-41	9.51E-40	83.446113881664
CD101	0.472979115255498	0.967655380684105	12.2661121185101	2.15799623383029e-30	7.62E-29	58.061092115824
CEACAM4	0.472962228838012	0.959436119698189	7.7074582471017	7.05952552964462e-14	1.02E-12	20.4541877241663
GPR15	0.472508012508342	0.662944764788732	7.78870226712323	3.99019350164762e-14	5.86E-13	21.015216511992
GPRIN3	0.472400074508277	1.43716405694165	8.83389353810013	1.75555121262776e-17	3.29E-16	28.6300384294824
MS4A2	0.472265963843521	0.870829572837022	8.53704067465345	1.6935295667176e-16	2.98E-15	26.3943243147432
MRAS	0.472250526706844	2.08364181368209	10.4061927598014	4.51500613012813e-23	1.12E-21	41.3531820997989
AMPD3	0.471902930548262	2.11838293480885	10.8765424706214	7.41068854651353e-25	2.04E-23	45.423005677399
OMD	0.471395245706067	1.12250925595573	6.19907461223007	1.1964286517138e-09	1.15E-08	10.9141055647844
CASP4	0.470986234817015	3.5992620692173	8.80285417745399	2.23078265944835e-17	4.15E-16	28.3936496847669
NUPR1	0.47093510369074	3.73522753118712	5.23773553860979	2.40703260673588e-07	1.67E-06	5.76259943919796
BGN	0.470832715530927	7.74358416700201	5.28397828729663	1.8968509517367e-07	1.34E-06	5.99286
TNXB	0.470404756843099	1.09119496412475	6.44730438960917	2.704425971576e-10	2.77E-09	12.3654725301249
CTSL	0.469943520705743	5.95709004627767	5.71798540944299	1.86437519863472e-08	1.53E-07	8.24125331011985
FCRL6	0.46993388365218	0.794415855794769	10.3273690741796	8.89168900924834e-23	2.18E-21	40.6823216854309
LITAF	0.469489225349143	5.50245741851107	10.1843212835175	3.0165945961182e-22	7.17E-21	39.4732915816197
ARL6IP5	0.468123734551698	6.20842798591549	8.38974764329483	5.10806011470095e-16	8.72E-15	25.3060657690442
RELT	0.467855329463722	1.54755168148893	11.3505529250384	1.05634104469026e-26	3.21E-25	49.635243214454
TMEM255A	0.467592894441849	0.812315087545272	9.29895127538037	4.52005461234367e-19	9.08E-18	32.2431376594785
BTG2	0.467467338323447	5.49167040040241	4.68582226744798	3.60695655213483e-06	2.07E-05	3.15575807282187
RGCC	0.466912762515794	5.23775536217304	5.97420662856551	4.41706643428504e-09	4.00E-08	9.64152131915704
PLSCR1	0.466897447717181	4.09981544064386	7.62513856967595	1.2526629810286e-13	1.77E-12	19.8904491824413
SYTL2	0.466661755090565	2.16763958853119	6.57326109416837	1.24912446295671e-10	1.33E-09	13.1203383289861
IL7	0.466589331155177	1.14002065414487	10.5114887560242	1.81682203203812e-23	4.62E-22	42.2544297889591
NXPE3	0.465984344954794	1.54049824828974	10.4304710500874	3.66203298134959e-23	9.14E-22	41.5604707881194
KLF4	0.465601625623293	2.95893279986318	4.77124335571449	2.41192660337593e-06	1.43E-05	3.54199263333432
TRPM2	0.465589814072776	1.72341184808853	7.47891687142242	3.42935047050921e-13	4.63E-12	18.9009192951031
TAPBPL	0.465547769339942	3.64125949336016	7.39499336930977	6.07180385713107e-13	8.05E-12	18.3398772017551
TOX2	0.465208831701822	1.54696445191147	7.53632615151034	2.31344271356679e-13	3.17E-12	19.2876139221388
SCPEP1	0.465190774187742	5.15671876164789	5.76151207662383	1.46513653650319e-08	1.23E-07	8.47535461301221
PLTP	0.464557389569357	5.70230158551308	4.80612562583758	2.04282548146938e-06	1.23E-05	3.70154418756943
RELL1	0.464199856247364	1.64601630895372	8.28358631168476	1.12220853566758e-15	1.87E-14	24.530528192829
JAZF1	0.464084402718639	2.0292019360161	10.5946223260424	8.81944054605223e-24	2.30E-22	42.9700481313834
PDE6G	0.464071368042187	0.942851952414487	9.69048714137332	1.88057745480287e-20	4.14E-19	35.3854673904928
RGS19	0.464064508108711	3.53096370226962	9.37604574353035	2.4338066194563e-19	4.98E-18	32.8547552193818
ZNF385A	0.463957759356466	3.71181700503018	7.1647955308443	2.83637872042983e-12	3.54E-11	16.8271337978872
SDS	0.463833014163829	1.89001737549296	5.42764319604768	8.95009744910319e-08	6.60E-07	6.71971650995287
GLT8D2	0.463737619620927	1.75966893681087	7.01244867767289	7.70464627114267e-12	9.31E-11	15.8473607164082
CCL7	0.46318655660607	0.920586	6.25082181254716	8.80941114372256e-10	8.55E-09	11.2127
CNN1	0.462721475767148	2.23244288490946	5.65283135937742	2.66665808200848e-08	2.13E-07	7.89374137936422
ADPRH	0.462653033359254	2.06467133098592	10.4989820280063	2.02488101625281e-23	5.13E-22	42.1470802317902
ASB2	0.462464020879555	0.713809325498994	13.1842373540822	3.06651549178934e-34	1.25E-32	66.8543922106069
THBS4	0.46243637863533	1.21981339875252	4.05191000840036	5.89586417730648e-05	0.000268891	0.491132372630569
MAP3K3	0.462201283221539	2.83169818712274	10.808146132026	1.35635360366863e-24	3.68E-23	44.824228559741
KCNK13	0.461858141157445	0.704248024587525	12.3320687981081	1.15436028102857e-30	4.15E-29	58.681864196649
OAS3	0.461637742276656	3.82114878028169	5.45062702395521	7.92441635023483e-08	5.90E-07	6.83760844423178
NRN1	0.46105855565508	1.80427294108652	5.50939697959534	5.79376834208112e-08	4.42E-07	7.14106635461691
ARRB2	0.461014439859367	3.76799292354125	10.7648031481402	1.98706794327885e-24	5.34E-23	44.4459890511036
ADAM28	0.460929491221604	2.01281536132797	5.78195410646817	1.30768263007509e-08	1.10E-07	8.58583443990973
CFB	0.460907608003335	2.63036892286318	4.70102443020632	3.35915749734264e-06	1.94E-05	3.22402874396348
CCDC71L	0.460903014963868	3.20240296197183	7.64081179545118	1.12349433745617e-13	1.60E-12	19.9974143062813
TMEM51	0.46071553149606	3.68488122736419	7.7522014403578	5.15890904166709e-14	7.51E-13	20.7625907826169
MYADM	0.460657488966654	5.10676590945674	6.17813958958744	1.35336545676212e-09	1.29E-08	10.7939247077203
S100A4	0.460613113735781	6.92330944064386	4.05495119525269	5.82212023438113e-05	0.000265713	0.50305678875769
LYVE1	0.460255680113734	1.38219112832998	6.84367764179443	2.2855051702633e-11	2.62E-10	14.7821455706091
ADD3	0.460174798052556	3.4800090943662	5.66518147613398	2.49239672328802e-08	2.01E-07	7.95934467561619
CFLAR	0.460169932957452	3.11119875653924	9.43185562780862	1.5513798908635e-19	3.23E-18	33.2997128477505
NRP1	0.459930005177698	3.91155126524547	6.6083426497281	1.00518950193405e-10	1.08E-09	13.3327682633626
SLFN12	0.459738313789246	1.56710935855131	9.98937962423462	1.5664053165024e-21	3.63E-20	37.8434665328946
RHBDF2	0.459611345672529	3.0023528331992	8.05821187674514	5.82297480407263e-15	9.11E-14	22.9089972540688
GMIP	0.459581762856028	3.23540363581489	10.9319132112593	4.53536887326476e-25	1.27E-23	45.9094463789829
STK4	0.459162151744918	2.69943429778672	12.7506029238054	2.09374362586836e-32	7.99E-31	62.6613111934413
STS	0.458964999163683	2.73553384178471	5.99798158283778	3.85449087378849e-09	3.51E-08	9.7741528535546
LRRC32	0.458910106623293	2.94191819834809	7.04756952189896	6.12844359809331e-12	7.45E-11	16.0717051425183
AFAP1L2	0.45885426097393	1.95917844187123	5.81765521438467	1.07133551060538e-08	9.13E-08	8.77960170345379
MAML2	0.458698183960336	2.21296049919517	7.04098455347142	6.39760168507649e-12	7.77E-11	16.0295719435777
MAN2B1	0.458652127572014	4.50466156338028	10.3158656305688	9.81342216949671e-23	2.39E-21	40.5846917218815
SNAI2	0.458528341210587	2.19925391267606	5.27105135552743	2.02781357030184e-07	1.42E-06	5.92830805015347
PRCP	0.458196321911148	2.98751358350101	10.2848455152206	1.27991936961699e-22	3.10E-21	40.3217737936645
PCOLCE	0.457425035225233	4.23581251290342	5.24238577439845	2.35024572368241e-07	1.64E-06	5.78567268317783
VDR	0.456935628021951	3.31617323338431	6.28864704251214	7.03409027524536e-10	6.90E-09	11.4322316626393
SOD3	0.456914733556915	3.9873586832998	4.78739881336312	2.23362952045074e-06	1.33E-05	3.61575603507565
CSGALNACT2	0.45685157376624	3.28874469416499	11.2722589469509	2.14724272108526e-26	6.40E-25	48.9321133154912
MRVI1	0.456542977458603	1.6149823138833	8.39046647920187	5.08078390148102e-16	8.68E-15	25.3113423795378
TBC1D2B	0.456247313019666	2.6825354249497	10.0664932674807	8.18420256324874e-22	1.91E-20	38.4856996834691
DCBLD2	0.455991428433942	3.16079968591549	4.47612544643524	9.43863864491391e-06	5.00E-05	2.23476207782039
NDN	0.455717140195099	3.08104223374648	5.69961203350837	2.06307045228652e-08	1.69E-07	8.14290171676243
FAXDC2	0.455582202801268	2.43161020905433	4.29417778089202	2.11016401704775e-05	0.000104417	1.46718324715053
CACHD1	0.45521196483393	1.86686747138833	4.97262161150823	9.1175298746737e-07	5.76E-06	4.47763890289846
PDZRN3	0.454739286934964	1.32421986217304	8.77704920370001	2.72118850489166e-17	5.05E-16	28.1975866821697
LRRK1	0.454459193631118	1.27096323400402	12.4689935025013	3.13242382303049e-31	1.15E-29	59.9762
NFKBIZ	0.4542287581381	3.09876793118712	5.39576872371866	1.05883680735197e-07	7.71E-07	6.55695350160757
F2R	0.453839748112502	3.51727669818913	6.52406885999932	1.69137842845096e-10	1.78E-09	12.8240633185306
JSRP1	0.453661650126857	1.55251671450704	4.7121178220302	3.18875474259975e-06	1.85E-05	3.27397514115271
PTPRJ	0.453465232899125	2.71925428370221	8.31588309110792	8.83934130138972e-16	1.48E-14	24.7656769551773
C1ORF186	0.453460602354814	0.876587257573441	8.20665380761996	1.97603071519175e-15	3.24E-14	23.9731849456454
MT1G	0.45333011959366	2.16092294088531	3.87436980368419	0.000121248569173761	0.000514603	-0.190447
RAB33A	0.453185013940246	0.882620190985915	12.7916695861505	1.40763600031954e-32	5.43E-31	63.055426376224
LILRA4	0.453065252342727	0.531647026927565	13.3891639611604	4.07137108352888e-35	1.73E-33	68.8594216641204
PARP14	0.453001075921937	4.04827341314085	7.7810848302177	4.2102609843074e-14	6.16E-13	20.9624188722844
SAMD4A	0.452094465150187	1.62150074929577	7.73822919677628	5.69061566660423e-14	8.27E-13	20.6661334770757
C5ORF56	0.451420569814651	0.972406409054326	14.4616935201466	8.40032273487137e-40	4.29E-38	79.5768813918704
ICAM2	0.451021814118141	2.10756438631791	8.74923740258513	3.36954282151569e-17	6.21E-16	27.9867469210026
MSN	0.450881753102618	6.65607385110664	6.60917120882954	1.00003351379674e-10	1.08E-09	13.3377969060387
TEK	0.450801583958715	1.54867940321932	7.50438601750046	2.88066731178844e-13	3.93E-12	19.072182874695
TRIM21	0.450578578286508	3.9112220362173	9.58418810185271	4.49728745025501e-20	9.70E-19	34.5235175217818
ARRDC4	0.450046431554386	2.58581933480885	6.63113913523162	8.72405578875264e-11	9.49E-10	13.4713158734217
SUSD6	0.449930502397846	4.09501176056338	9.08130241197021	2.54656693914972e-18	4.93E-17	30.535709558227
CD109	0.44987786440977	1.93229038169014	4.74167316690345	2.77438363262459e-06	1.63E-05	3.40756882856971
FRMD6	0.449594189258284	1.7704491583501	6.25922889271218	8.38039499295294e-10	8.16E-09	11.2613646009168
MAN1C1	0.449214989468906	1.36872023903421	8.99551733172752	4.99465636543357e-18	9.53E-17	29.8706583877269
DACT1	0.44912677136366	1.55063913760966	6.84669287367362	2.24194477939998e-11	2.58E-10	14.8009887217052
MFGE8	0.449063087375649	3.80520130985916	6.82264592474862	2.61333365943055e-11	2.98E-10	14.6509026303441
PSTPIP2	0.448992136994909	2.06685312193159	8.07369560936304	5.20574602288942e-15	8.17E-14	23.0193063760283
SYNPO2	0.448419335428208	1.03572382756539	9.62819510856321	3.1370760949587e-20	6.81E-19	34.879569750444
MYO9B	0.448111050824663	3.47210450905433	9.42156852708702	1.68587338880184e-19	3.49E-18	33.2175583266106
CBX7	0.447478511904991	2.07343305653924	7.85467268848255	2.50241393683044e-14	3.73E-13	21.4741531995451
SOWAHD	0.446789386689995	0.95823895639839	11.9910658181891	2.87620018957028e-29	9.75E-28	55.491752878814
CFI	0.446155354188132	4.13419081327968	4.70341803795577	3.3216646406813e-06	1.92E-05	3.23479651110915
HHEX	0.44608912821036	2.08045730362173	8.31711317519052	8.7592363863428e-16	1.47E-14	24.7746466975069
DOCK4	0.446077416481965	1.72744567987928	9.71615672493227	1.52207564423272e-20	3.36E-19	35.5945862599338
TMEM176A	0.446062326541588	4.16448408108652	4.38665062814318	1.40688503847858e-05	7.23E-05	1.85361457743905
ADGRE2	0.445943944005701	1.14221962921529	8.2635122091279	1.30122163317933e-15	2.16E-14	24.3847199137966
DUSP5	0.445483121966233	3.94483900201207	4.80948852112686	2.01026753987123e-06	1.21E-05	3.71698203317928
TNFAIP8L3	0.445268601155177	1.44196627545272	8.45813291140553	3.06478125964209e-16	5.29E-15	25.8095635040634
GUCY1A3	0.445041604715416	2.43346117780885	6.53348171080683	1.59629731646042e-10	1.68E-09	12.8806102858203
ARL11	0.4449079552717	1.18907135458753	9.67989932341537	2.05178301186035e-20	4.50E-19	35.2993227295208
PKD2	0.444657561281227	2.7219426778672	8.64116929508458	7.69529402527576e-17	1.39E-15	27.1721511575098
MMP25	0.444403600081006	0.886623	11.1912021076665	4.4620184061517e-26	1.30E-24	48.2072049271817
SLCO2A1	0.44435727580117	3.40559324949698	4.40745993576886	1.28293715553628e-05	6.64E-05	1.94162409533368
GATA3	0.444056423604223	1.25411611750503	7.09180681193593	4.58768613422669e-12	5.64E-11	16.3555862602376
CELF2	0.443763377994878	2.91956558672032	5.96478023842826	4.66164881775994e-09	4.20E-08	9.58906121834179
HSD17B14	0.443468332895885	3.17944898591549	4.81631872554831	1.9456727880683e-06	1.17E-05	3.74836731546156
RECK	0.443372491102036	1.41284976036217	10.6202308411278	7.05423421481903e-24	1.85E-22	43.1912034922393
SEPT11	0.443262646608986	3.50221489537223	7.37921526374568	6.75652103913195e-13	8.92E-12	18.2349637338743
HTRA1	0.443133878568417	5.20907227565392	5.36722179933979	1.2300030864061e-07	8.89E-07	6.41190565164547
TMEM45A	0.442837821485043	2.2055923889336	4.29992845538966	2.058067826413e-05	0.000101994	1.49099191541276
PRKCH	0.442827883250702	2.26552955633803	11.2308519333138	3.12115422908953e-26	9.21E-25	48.5614139896519
TCF21	0.442764508362559	1.04140275461569	6.7684147583571	3.68676289827892e-11	4.14E-10	14.3140319397686
RNF166	0.44256233362172	2.56834391609658	9.92112239108338	2.77512986388336e-21	6.37E-20	37.2777314108187
SGCA	0.442014892545444	1.27571126311871	6.77139903538935	3.61780921451515e-11	4.07E-10	14.3325115425781
ATP10D	0.441715101913416	1.80417743843058	9.45857976891915	1.24966818788184e-19	2.63E-18	33.5134272501751
SLFN12L	0.441503782107188	0.59389642277666	16.6588482557314	8.24192106868158e-50	6.82E-48	102.486661983737
RND3	0.441393650910533	3.14091565150905	4.81874573825883	1.92320528334018e-06	1.16E-05	3.75952937835098
MERTK	0.441003568468291	2.36585220623742	7.83831065111053	2.81019397597217e-14	4.18E-13	21.360046040956
IL18RAP	0.440674311717052	0.593742608249497	13.4967065961676	1.40304408241185e-35	6.04E-34	69.9174202338792
FUCA1	0.440413664933084	5.74322227162978	6.67073243362114	6.81478796097928e-11	7.50E-10	13.7128955976274
IL10	0.440024268589479	0.574787486177062	15.2274149918369	3.10190395597451e-43	1.84E-41	87.4324330182687
TIMP1	0.439957889650366	8.14104206036217	5.67563914980501	2.35354845039985e-08	1.90E-07	8.01499368363424
ITPRIP	0.439926319435531	2.44504666539235	7.82651076758708	3.05504874014377e-14	4.53E-13	21.2778699057307
TSPAN4	0.439212630336021	3.41286943480885	6.61218507318349	9.81496533591638e-11	1.06E-09	13.3560929300017
TMEM37	0.439061190696993	2.9948071362173	4.74808179607694	2.69163386606947e-06	1.59E-05	3.43663722826423
IFI30	0.43879296777972	0.978960194768612	11.488265638808	3.01280635322783e-27	9.40E-26	50.8788854381446
ROR2	0.438262002891997	1.25901324386318	7.77071471897946	4.52920257903091e-14	6.61E-13	20.8906069469302
NFKBIE	0.438088587270971	3.50001126467002	8.1967910490893	2.12409323345654e-15	3.47E-14	23.9020190396861
TNFSF13	0.43774326547516	3.2769162783159	7.32492023769955	9.74605486593609e-13	1.26E-11	17.8753137761255
IL13RA2	0.437276600958813	0.733063185412475	5.59004147905701	3.75292804245413e-08	2.94E-07	7.56215217103007
PTPN6	0.436727598246976	3.96387280482897	10.8370140454897	1.0512240492831e-24	2.87E-23	45.0766696594991
PRKCQ	0.436677464904894	1.20864409780684	8.02258566242042	7.53091094903705e-15	1.17E-13	22.6558070868348
HECA	0.436655791597807	2.89546755130785	9.76134008780476	1.04800838780511e-20	2.33E-19	35.9635870145028
ACSL4	0.436382263568903	3.84175013480885	5.89629797862259	6.88133680292719e-09	6.03E-08	9.21009753499292
VEGFD	0.43607044521663	1.21211404842455	4.52563421132228	7.54617044116527e-06	4.08E-05	2.44871050937951
EPHB2	0.435701723824566	1.82136494245473	5.37362471172266	1.18941853772043e-07	8.62E-07	6.44437951918254
SGCE	0.435618126230515	3.25764576297787	5.05285153313434	6.13041985178398e-07	3.97E-06	4.86015614626389
TCF7	0.435368021186285	1.3250442355332	9.31013960403508	4.13256193773944e-19	8.33E-18	32.3316791043084
TMEM86A	0.435338855080844	1.79563655251509	8.92045460664947	8.97227360243857e-18	1.70E-16	29.2924570151077
LIX1L	0.435191071491523	3.10223582816901	7.15720308359315	2.98239121398118e-12	3.72E-11	16.777899473633
ADTRP	0.435016434742845	0.913754397573441	7.54230468838672	2.22023312150308e-13	3.05E-12	19.3280189219426
DOK5	0.434659683043969	1.0000995284507	6.37516353987522	4.18664480882052e-10	4.21E-09	11.9386865577364
LTBP1	0.434613270056055	3.41201213887123	5.24124163150674	2.36409592869089e-07	1.64E-06	5.7799940484618
PLA2G15	0.434534834046204	3.0100728028169	10.2103931411165	2.41641364525785e-22	5.77E-21	39.6928321277071
ITPR2	0.434229920853178	2.04991494929577	7.29792120317182	1.1684482727559e-12	1.50E-11	17.6972674011376
ATP8B2	0.434121931285293	2.66210205011469	6.69409921626041	5.8872027271265e-11	6.51E-10	13.8560320802417
ADGRL4	0.433601164801852	2.41828649839034	7.78009157283504	4.23982435067124e-14	6.20E-13	20.9555374270508
PCDHGC3	0.433474994688439	1.76630840334004	7.00635835083745	8.01586917993321e-12	9.67E-11	15.808550378337
LAMB1	0.433352287246037	4.08760862354125	5.62933413946544	3.03153646214272e-08	2.40E-07	7.76927261046835
CARD8	0.433182560944296	1.76980294400805	13.3669839023481	5.06936097208951e-35	2.15E-33	68.6417059892147
RAB29	0.433027657026666	3.0081133501006	8.19678797814926	2.12414100032472e-15	3.47E-14	23.9019968910893
RAB3IL1	0.432950802640871	2.13428826458752	7.58870378840964	1.61220540189774e-13	2.26E-12	19.6424632537696
TSHZ3	0.432810793468453	1.14975213513078	9.45640014357332	1.27192595705357e-19	2.67E-18	33.4959809543149
CARMIL2	0.432389208828616	0.937950989979879	8.40609716193594	4.52202762782369e-16	7.76E-15	25.4261631818264
EDIL3	0.432073916263242	2.90724943923541	4.20701135308414	3.07168281036451e-05	0.000147351	1.10992742202701
CD68	0.431871652144453	1.04275266303823	9.88349729032992	3.7994720002867e-21	8.65E-20	36.9669913370387
HACD4	0.43161393767052	1.59293308350101	9.25354125738467	6.49827100491275e-19	1.29E-17	31.8845434309612
HSPG2	0.431591725222771	4.00756267344064	4.61648598083606	4.977996156767e-06	2.78E-05	2.84694783534923
HERC6	0.431235283286346	2.36993386720322	6.62257816322911	9.20121040441672e-11	9.97E-10	13.4192389955045
ZNF267	0.431231775162824	1.99706648008048	13.0942731880768	7.40643800243149e-34	2.99E-32	65.978840735783
SLC36A1	0.430794527440262	1.7620264127827	10.2947433827223	1.17597135750887e-22	2.85E-21	40.4056097698105
HIVEP3	0.430377314472957	1.05821075895372	12.2710986189006	2.05842589531619e-30	7.30E-29	58.1079622852214
RGS2	0.430340184812544	4.44709814084507	4.42847179311263	1.16842412745695e-05	6.10E-05	2.03088085671464
MAMDC2	0.430210990334028	1.51741100293763	4.93416483319024	1.1007493375493e-06	6.86E-06	4.29624986957899
NR4A3	0.43013042876381	1.28236942124748	5.18690972424712	3.12110878674664e-07	2.12E-06	5.51161094137565
HAAO	0.42993715234114	1.41140381428571	10.1815612893187	3.08821153450534e-22	7.34E-21	39.4500722321309
FBP1	0.429415141564075	5.70123125787928	4.68349606910308	3.64639193812079e-06	2.09E-05	3.1453293058971
PPM1K	0.42901639721817	1.65936162012072	9.42038335544384	1.7020922440133e-19	3.52E-18	33.2080973506123
PARP12	0.428620590586823	3.3175038806841	8.5468731980151	1.57243428565898e-16	2.77E-15	26.4674730757457
FMO1	0.428487560676255	0.829746323319919	8.26290285151291	1.30707548585751e-15	2.17E-14	24.3802980315993
NPC2	0.428424412219304	7.4201988028169	4.12846606487351	4.28445675953776e-05	0.000200288	0.793850599275078
UBE2E2	0.428307965001132	2.77185263541248	7.89142538524886	1.92714589951401e-14	2.90E-13	21.7311371093782
MANEA	0.428177486964127	2.26794148169014	9.48483545016518	1.01005158161143e-19	2.14E-18	33.7238035093751
PLD4	0.428140185947633	0.824519568229376	9.49697723873559	9.15233310729731e-20	1.95E-18	33.8212272644316
ADAMTS8	0.427784705018597	0.862364356414487	6.32190518123407	5.76603267012689e-10	5.72E-09	11.6262238151754
ADAMTS12	0.42752379993584	1.72722026014085	5.64369243746355	2.80318692346201e-08	2.23E-07	7.84527680014159
TMEM106A	0.427205148164348	2.13816	11.1780307160435	5.02368573813735e-26	1.46E-24	48.0897041576293
PTGIR	0.426869378827645	1.23662678490946	10.8156546870034	1.26941236384161e-24	3.44E-23	44.8898486163095
SAA2-SAA4	0.426764149069697	0.673142538108652	5.31828789899474	1.58778274106369e-07	1.13E-06	6.16486488238927
CHST2	0.426633254942319	2.23951408473239	4.97673857570793	8.93485368280571e-07	5.65E-06	4.49713290723944
PLAC8	0.426574668238227	2.0024049945674	3.95889952329555	8.63097994078934e-05	0.000379006	0.130489864535243
ARNTL2	0.426573183646024	2.13475783460765	4.32751901566325	1.82474544188614e-05	9.15E-05	1.60563207664583
TIAM1	0.42656451093289	1.27800258128773	7.90886168597226	1.7019844048202e-14	2.56E-13	21.8533817266488
FCN3	0.426487095965779	1.93752668088531	3.94506939351738	9.12840599214924e-05	0.000398175	0.0775352851678006
PAX5	0.426140744274437	0.590442858955734	8.3683107055412	5.99146960060762e-16	1.02E-14	25.1488641354964
SLC43A3	0.425121875460935	3.91432868148893	5.12182869560388	4.33950023555452e-07	2.89E-06	5.19343432612011
STK17B	0.424883009623795	3.79863220724346	7.59314973192408	1.56339785428806e-13	2.19E-12	19.6726733526306
BHLHE22	0.424636735932404	0.786226927545272	11.9132609918478	5.95000063105572e-29	2.00E-27	54.7707198534385
RCAN2	0.424378975373446	2.44038902132797	4.69656735802667	3.43005940552637e-06	1.98E-05	3.20399173322958
GALNT5	0.424082425969668	2.23416099657948	4.33070416036189	1.79949820018516e-05	9.03E-05	1.61891028542548
MOB3B	0.42399223111046	1.5853516277666	8.07704545418635	5.08096345102158e-15	7.99E-14	23.0431926945272
C9ORF72	0.423900818063249	1.75762070181087	10.194613204578	2.76377688194913e-22	6.60E-21	39.5599119375217
SEC14L1	0.423717730092995	3.09470055392354	7.98797528608867	9.66080769213975e-15	1.48E-13	22.4106635065514
BMP2K	0.423585502951943	1.08298941287726	14.3539573292588	2.52207310838597e-39	1.26E-37	78.484447849064
C4A	0.422908881015534	1.57767735049095	5.29154681673709	1.82402058597756e-07	1.29E-06	6.03071628367245
ACE	0.42284156874858	2.36320538470825	6.46663002421803	2.40403861649244e-10	2.47E-09	12.4804925585165
ROR1	0.422376436847475	1.14200220804829	8.07604734106772	5.11783127718237e-15	8.04E-14	23.0360747797166
PLAUR	0.422159863760083	4.12757841247485	4.73094834126904	2.91837117078209e-06	1.71E-05	3.35900313175428
TMEM130	0.421643133246489	1.62521743891348	3.81683907007856	0.00015226966648264	0.000630946	-0.405148
HEPH	0.420834637145505	1.70331459841851	6.44650930546306	2.71754147038462e-10	2.78E-09	12.3607466700273
LOXL3	0.420803592990277	1.40517010637827	9.91389462246739	2.94794604422127e-21	6.73E-20	37.2179771033637
NFIX	0.420734135013509	3.4588431955674	4.52815839742091	7.46015241563233e-06	4.04E-05	2.45967665220789
NECAP2	0.42059953805774	4.01460595774648	12.2334675760948	2.93933556852748e-30	1.03E-28	57.7545037579074
STOM	0.419564972902772	6.24522813729175	6.05451564744455	2.78295374177681e-09	2.57E-08	10.0913618242649
GIMAP5	0.419447679348366	0.469016483480885	17.4922857719709	1.02597131831815e-53	1.03E-51	111.429296098875
DYSF	0.419323890107253	2.38031796961771	6.26992421636623	7.8640549558881e-10	7.67E-09	11.3234063563959
RAB30	0.418830835727939	1.17380811448692	11.835714147571	1.22478369889818e-28	4.07E-27	54.0546664141438
ARSB	0.418359682677163	2.02834347625755	11.352563599897	1.03723290991371e-26	3.16E-25	49.6533380091307
CD163L1	0.418137380621996	1.02810093187525	8.02577469598111	7.35975820280591e-15	1.14E-13	22.6784359134703
MAT2B	0.417400153559506	4.02608828370221	9.67478760433001	2.13988579349643e-20	4.69E-19	35.2577556942453
PLIN2	0.41739653352127	3.85300365995976	4.78649489014147	2.24326091360444e-06	1.34E-05	3.61162285402831
KDR	0.416325613526778	3.1919234195171	4.22003998125234	2.90524616076984e-05	0.00014012	1.1628928063878
IGFLR1	0.416261963082853	1.25824790925553	10.4236192663153	3.88507563635772e-23	9.69E-22	41.5019387831823
TMEM229B	0.416129667967659	0.911280793963783	11.5683791879128	1.44647125473172e-27	4.56E-26	51.6063572945797
FCHSD2	0.415892922653184	3.22858168410463	10.7743033294684	1.82766823793491e-24	4.93E-23	44.5288133968529
SGTB	0.415666551981464	1.56019288008048	12.7690303153217	1.75219848758367e-32	6.71E-31	62.8380792606945
IL15	0.415636146438545	0.847688807002012	13.0916534846675	7.59875566929428e-34	3.06E-32	65.9533885773906
HMCN1	0.415279048062278	1.38389093943662	6.33763618190306	5.24704737854162e-10	5.23E-09	11.7182846788008
COL6A5	0.415077335438545	0.533492481476861	10.6723728915522	4.47220279413213e-24	1.18E-22	43.642537858807
ARHGAP20	0.414868336805189	1.01706902410463	6.72108840973426	4.96930222916664e-11	5.53E-10	14.021877322891
RIC1	0.414666533359254	1.98951304325956	11.1765959292418	5.08896383510828e-26	1.48E-24	48.0769095383128
RRAGD	0.41434700058854	2.51362300004829	5.57298792194417	4.11566113039749e-08	3.20E-07	7.4726568032264
PPT1	0.414282523249405	6.00830079476861	8.18886916944353	2.25091037859705e-15	3.66E-14	23.8449049213683
GRASP	0.414101977852303	1.90523834507042	6.83662337580308	2.39068921042588e-11	2.74E-10	14.7380880166218
CNN3	0.414015265788533	5.79653451710262	6.33861718233071	5.2162431965949e-10	5.21E-09	11.7240321244459
ARMCX1	0.413728960283203	2.61622533219316	6.58719234197501	1.14599632567601e-10	1.23E-09	13.2045829467194
BATF	0.413574967580439	3.68675760865191	4.87948209263952	1.43582397722499e-06	8.80E-06	4.04052667628442
HDC	0.413520121880721	0.727155184832998	8.4601636439925	3.01850191821316e-16	5.23E-15	25.8245618478509
ZC3H12D	0.413451443636626	0.717005251690141	12.466426301138	3.21018878540884e-31	1.18E-29	59.9518
SPHK1	0.413350282625318	1.99626135050302	5.21771	2.66712632225557e-07	1.83E-06	5.6634519466431
ZNF521	0.413257587406109	1.19064183215292	7.85745170868388	2.45355047854126e-14	3.67E-13	21.4935521955385
ANO1	0.413186567339033	2.15491346136821	4.38088632528273	1.44319620482826e-05	7.40E-05	1.82930355737191
MGAT4A	0.413095569960401	2.70001581886318	7.31018690181284	1.07608641236131e-12	1.39E-11	17.7780885207394
RECQL	0.41304707697584	2.81775442600805	6.96414586592587	1.05397116847789e-11	1.26E-10	15.5403134141784
MYCBP2	0.412211311572857	2.1752329195171	8.78050368945613	2.64981726729152e-17	4.92E-16	28.223809084165
RHOG	0.41177797368847	5.01647985714286	10.9265605698283	4.75614535880546e-25	1.32E-23	45.8623566412023
RELB	0.411607885362478	3.31835702306036	7.54325795660855	2.20571706662005e-13	3.03E-12	19.3344637856072
JAM3	0.411418699590096	2.16261498249497	6.47020428319556	2.35218171645181e-10	2.43E-09	12.5017972550732
TMSB4X	0.411194897572987	9.94905353319919	6.15272247950562	1.57110840385465e-09	1.49E-08	10.648481981717
CDCP1	0.411004058371405	3.41562194325956	4.49138964560808	8.81135181452835e-06	4.69E-05	2.30049394826998
TSPAN2	0.410850888887267	1.2999970861167	7.69980113873825	7.44779013113571e-14	1.07E-12	20.4015497269974
C11ORF21	0.410684754183433	0.553899465231388	12.1947964990393	4.23623157958611e-30	1.48E-28	57.3918817888678
SMARCA2	0.410632914293119	3.43955875452716	6.9553691476475	1.11551350890144e-11	1.33E-10	15.4847093486077
KMO	0.410375401771165	0.788453335855131	11.7200939479182	3.57651924742941e-28	1.16E-26	52.9919120207723
TNFRSF13B	0.410274790921096	0.471350825841046	10.3188755581218	9.56346102987803e-23	2.34E-21	40.610230256972
SLC8A1	0.409843401245582	0.714226991307847	15.7128505079143	1.91805626474241e-45	1.27E-43	92.4884145639853
IQSEC1	0.409818752605827	3.19765305726157	8.77146813014408	2.84053571866157e-17	5.26E-16	28.1552376448579
SP100	0.409657796516637	2.85224456961771	11.1789569816547	4.98198658932677e-26	1.45E-24	48.0979645919514
ARHGEF3	0.409652250477947	2.73164717102616	10.9790625392027	2.98209331056841e-25	8.43E-24	46.3248484509793
SNAI1	0.40948471999773	1.98137072837022	5.75535549878472	1.51607453255467e-08	1.27E-07	8.4421481395648
RASGRP4	0.409311484465504	0.74628887943662	13.469781408057	1.83259526500462e-35	7.87E-34	69.6521637378175
ADGRE1	0.409146451812059	0.597346051336016	9.25223370404481	6.566433731733e-19	1.30E-17	31.8742362368984
ATF3	0.408433550607562	3.39801575875252	3.96287297552936	8.49288780102982e-05	0.000373527	0.145736095074495
FBLN5	0.408404865928678	3.11747244838028	4.6999000506089	3.37690969290527e-06	1.95E-05	3.21897239494028
NFKB1	0.408379234567899	3.59276567002012	9.78843090161725	8.37439825522343e-21	1.88E-19	36.1853861170191
KLF2	0.407945334159617	3.42880293661972	4.68190539760472	3.67359648031932e-06	2.11E-05	3.13820076656533
DDX60L	0.407797676447342	1.76163895153521	7.62953071934599	1.21505777442151e-13	1.72E-12	19.9204068216144
TMEM173	0.407575948369395	4.73898545120121	5.31035507754401	1.65457859652644e-07	1.17E-06	6.12500636068704
LDB2	0.406686750912153	1.82729733018109	7.6045107036453	1.44519456516457e-13	2.03E-12	19.7499344999265
PID1	0.404104712925373	2.20724135720322	4.72406584729585	3.01453272221635e-06	1.76E-05	3.32788974846754
MEGF6	0.403237439726189	2.63526058597586	4.61817061177783	4.93941966814136e-06	2.76E-05	2.8544008287727
FCER2	0.403194331450372	0.460816469517103	8.32399814722221	8.32394413730203e-16	1.40E-14	24.8248702172656
HPS5	0.402889391043709	2.49965138229376	11.632180244594	8.04722256757392e-28	2.58E-26	52.1877760720188
FAM107A	0.402589779898576	1.33439228209256	4.95045309972044	1.01648840454135e-06	6.38E-06	4.37292104250594
STAMBPL1	0.402315530120539	1.13286096257545	11.4807858211064	3.22596278548921e-27	1.00E-25	50.811113809564
SFXN3	0.402220821538509	3.80585330382294	6.39758463666421	3.65648357640624e-10	3.70E-09	12.0708944590594
SYNE1	0.402207844355333	1.51263207203219	6.93692903298957	1.25654329307226e-11	1.49E-10	15.3680715308389
SNAI3	0.401937892101032	1.19888559146881	10.3677201978575	6.2876602631743e-23	1.55E-21	41.0253365024215
RHOJ	0.401621076638798	1.85107139476861	8.15218532580682	2.94270934694084e-15	4.74E-14	23.5809751285298
ZNFX1	0.401583894057222	3.47105402615694	7.95235594185754	1.24729631208954e-14	1.89E-13	22.1592275124742
PPARG	0.401444201665531	2.09896844929577	4.61726373535901	4.96015047208355e-06	2.77E-05	2.85038839731924
CFP	0.401307466174458	0.780771604265594	10.1767717738199	3.21651883696938e-22	7.63E-21	39.4097886308507
GRK3	0.40099754992871	2.14462797525151	6.89099621281142	1.68847757839076e-11	1.96E-10	15.078644765254
PARVB	0.400952380114057	2.06519206619718	8.36792151111941	6.00883009226124e-16	1.02E-14	25.1460128833472
FOXN3	0.400430892514822	2.57532804688129	8.05086775567886	6.14047105423426e-15	9.59E-14	22.856733149106
ADCY7	0.400246028171476	1.76796091830986	6.57175579820726	1.260797951582e-10	1.35E-09	13.1112445085317
ANGPT1	0.399456158436536	1.20383682358149	6.34042578876233	5.15991487223324e-10	5.15E-09	11.7346302959708
NKD2	0.398620266734712	2.04490183762575	5.05080460892599	6.19322761376526e-07	4.01E-06	4.85032820301539
TPP1	0.398527254883815	5.62218768558752	8.7153422493001	4.36920332874605e-17	8.00E-16	27.7304520428481
KCTD17	0.398522614132721	2.58660449074447	7.33036828333042	9.39517296806931e-13	1.22E-11	17.9113052898229
TBC1D1	0.397316084248726	2.40124368209256	7.1492458964387	3.1433519520092e-12	3.89E-11	16.7263454479246
PIM1	0.397290561679788	4.26350852313883	6.82680819966396	2.54498677949429e-11	2.90E-10	14.6768496881475
DRAM1	0.397281863338838	4.79531274849095	3.98522225578878	7.75436721820992e-05	0.000344132	0.231758136011592
TMEM131L	0.3971741853391	2.23284185533199	7.67441677019611	8.89172034749391e-14	1.27E-12	20.2273417794243
OAF	0.397105311947115	2.61311434205231	6.29468880609244	6.78503601552337e-10	6.68E-09	11.4674080487586
PRG4	0.396873264675333	0.995550314764588	4.16332909527147	3.69855709347735e-05	0.000174984	0.933458762639366
UTRN	0.396518399700266	2.9621823555332	6.35081054136827	4.84782612565029e-10	4.85E-09	11.7955331499419
M6PR	0.396194169194126	4.42537398390342	8.24592580792414	1.48104972520568e-15	2.45E-14	24.2572012513766
CLEC11A	0.395865002407567	2.96052555452716	5.74151367325293	1.63697924715994e-08	1.36E-07	8.36760345887389
NRIP1	0.395736512136675	2.85881575372233	6.19503492444287	1.22525705963804e-09	1.17E-08	10.8908879888747
ZNF671	0.395553242714103	1.44920595754527	8.83842786833291	1.69509039672526e-17	3.18E-16	28.6646215396503
EFEMP2	0.39431733863128	3.04521561368209	5.96613594048196	4.62567608828581e-09	4.17E-08	9.59660160753065
TLN1	0.394091246443729	5.20478692152918	7.49989054074376	2.97079215421676e-13	4.04E-12	19.0419200154561
TGFB2	0.394086853758139	1.62455347949698	4.52656077516207	7.51448551474387e-06	4.06E-05	2.45273524476698
PRKD3	0.394040893226076	2.45312490744467	8.03376680895462	6.94751625066814e-15	1.08E-13	22.7351769493963
LOXL1	0.39392477927157	2.97220538772636	5.17405620365194	3.33193670921654e-07	2.25E-06	5.44848518768006
PXK	0.3936415214575	1.98142705915493	11.5804020577683	1.29532895818036e-27	4.09E-26	51.7157817315785
PDGFC	0.393424638666924	2.81402688390342	5.87408881463019	7.80154008211392e-09	6.78E-08	9.08801356176418
LDLRAD4	0.392939537484849	0.985387979557344	9.66341456443003	2.34959174798149e-20	5.13E-19	35.1653270876035
TNIK	0.392923765668642	1.78161479014085	5.03151523120916	6.81647644549639e-07	4.39E-06	4.75789013282851
SLC6A20	0.392233614566083	0.841302284016097	4.61122857881792	5.10025552029006e-06	2.85E-05	2.82370454930119
UBE2J1	0.391710942415133	4.58380561232797	9.93528975271898	2.46502264439187e-21	5.66E-20	37.3949419146046
GLRX	0.391630293930849	2.6937630694165	5.94648473268297	5.17464929130379e-09	4.63E-08	9.48744712572978
PLEKHG1	0.391346099914128	2.14263756197183	6.94089774967093	1.22478263595879e-11	1.45E-10	15.3931530424928
HNMT	0.391317858293636	3.44880735331992	5.55360548428491	4.56938858352197e-08	3.54E-07	7.37123253118127
TNFRSF18	0.391278711004825	2.46407186657948	3.86444567597799	0.000126133924309232	0.000533236	-0.227699
PTPN1	0.390674703768508	4.5119573722334	8.24354367646455	1.50722417841986e-15	2.49E-14	24.2399442962524
SLC29A3	0.390650941307797	2.75351029758551	8.28051068112266	1.147966431297e-15	1.91E-14	24.5081709829984
LYSMD2	0.390633303272737	2.70226504346076	8.46324264885051	2.94964775103451e-16	5.12E-15	25.8473075268185
CYGB	0.390601025794691	2.56646460020121	6.86657883561325	1.97439685540278e-11	2.28E-10	14.9254342661955
SLC28A3	0.390570975232816	0.934807772615694	5.85383717691456	8.74453362579751e-09	7.54E-08	8.97703939524709
LIMS1	0.3904370434529	3.36343806841046	9.9853645978194	1.62011112058619e-21	3.74E-20	37.8101174574269
ZFP36L1	0.389892690693753	6.4382086498994	5.27402909630854	1.9968905398495e-07	1.40E-06	5.9431646746483
VAMP1	0.38978810445708	1.71534660885312	7.09017226086172	4.63715138555626e-12	5.70E-11	16.3450711744402
EPYC	0.389763017225186	0.495453078784708	5.70299737924569	2.02497302693253e-08	1.66E-07	8.16100242284286
SEL1L	0.38970088892129	4.01270532193159	7.69673460349265	7.60912139320572e-14	1.09E-12	20.380480677842
JUNB	0.389556468908976	6.49454648490946	5.35101292528348	1.33884161255294e-07	9.63E-07	6.32985260759693
SFMBT2	0.389537598372053	1.2489680404829	7.2746289480687	1.36582059610138e-12	1.75E-11	17.5440911734261
KIAA0040	0.389262296312496	3.40103867404427	7.83609949162107	2.85455364775793e-14	4.25E-13	21.344639855322
SH3BP1	0.388836590927058	2.22258351649899	8.06414727095557	5.57826895400902e-15	8.74E-14	22.9512629497385
PLPP3	0.388337787514985	3.66168002816901	7.31781659159787	1.02230001294668e-12	1.32E-11	17.8284171678184
IL22RA2	0.388320605165967	0.51525511254326	8.11566695938422	3.83910017831753e-15	6.13E-14	23.3191343550568
SSC5D	0.38795256693302	1.95478781285714	5.43455154952988	8.62896526844417e-08	6.37E-07	6.75510536652986
PML	0.387750167921193	3.1204244154326	7.18332448261023	2.50891646330558e-12	3.14E-11	16.9474653103816
DFNA5	0.387284758488057	1.29442765794769	6.345	5.02000427699529e-10	5.02E-09	11.7614639398903
METRNL	0.387261943546869	3.72695580663984	5.73835622532936	1.66584706278141e-08	1.38E-07	8.35062112804806
CYP2U1	0.386713863972326	1.35467013903421	10.1861715764519	2.96950837510882e-22	7.08E-21	39.4888600740375
CTSG	0.386624950815914	0.799966330482897	5.96689862851681	4.60555786434086e-09	4.16E-08	9.60084431599234
SEMA3A	0.386464968261606	1.42922810530181	3.98606872035331	7.72762995789478e-05	0.0003431	0.235025083333578
PTX3	0.38640868559345	0.947118471458752	6.21818730357804	1.0687840447401e-09	1.03E-08	11.0241287790396
ROBO1	0.386405886152423	1.96007398430584	5.88952279658383	7.15021113293522e-09	6.23E-08	9.17281186149929
CCL28	0.386352829811346	1.7076013400503	4.39009215910076	1.38562416546614e-05	7.13E-05	1.86814337624898
RAPGEF1	0.386277400294869	3.85101024748491	7.96468090233398	1.14187469384253e-14	1.74E-13	22.2461308784691
GPR141	0.38623725601082	0.547260471830986	12.1501834954339	6.45314079338048e-30	2.24E-28	56.9743086417082
TLR6	0.386199288952559	1.06155680057948	9.21613968355628	8.75491553117655e-19	1.73E-17	31.5901196919414
PLA2G5	0.386166248520785	0.818334427967807	11.4648542757807	3.73127076498697e-27	1.15E-25	50.6668496497814
FNIP2	0.385544854965811	2.7630536694165	5.19084568534584	3.05917508901487e-07	2.08E-06	5.53096918627269
GATA6	0.385454712509313	1.93159145372233	4.85652159214991	1.60413109989006e-06	9.77E-06	3.93392356063146
RSPH4A	0.384742965992189	0.933231416297787	4.46554190429662	9.89845713458413e-06	5.22E-05	2.18930755517832
RAMP3	0.384738749987036	3.13153207484909	4.93839471760293	1.07824140016306e-06	6.73E-06	4.3161385290741
MEDAG	0.384478837126145	1.81697497545272	4.42694940767011	1.17638084994579e-05	6.13E-05	2.02440070098448
NTAN1	0.384324290479891	2.63871143259557	10.5811545870129	9.91726355520797e-24	2.57E-22	42.8538755106521
MR1	0.384283365153427	2.84479179275654	7.24273516121866	1.69019930328855e-12	2.15E-11	17.3349899567385
JAK1	0.383780037247656	4.78957522132797	8.26726377310957	1.26574826579327e-15	2.10E-14	24.4119490611793
FAM111A	0.383299453355366	2.87343782092555	7.97070711170001	1.09358060440984e-14	1.67E-13	22.2886595601948
DMXL2	0.383274237003011	1.82194225674044	8.67084994074221	6.13814975584496e-17	1.11E-15	27.3951364660949
AKT3	0.382857107817308	1.67297468631791	6.46815039874784	2.38184489655505e-10	2.45E-09	12.4895536752894
PROCR	0.382796641083161	3.84792866239034	4.77136247612158	2.41056313177182e-06	1.43E-05	3.54253568726684
TNFRSF11B	0.382784741166519	1.45750374754527	4.80752461037301	2.02921993941142e-06	1.22E-05	3.70796522904732
TIMD4	0.382725799679043	0.544619142515091	9.64450173503507	2.74436070190017e-20	5.97E-19	35.0117869423251
GPR155	0.382518481588411	1.18993925875252	10.9316476383552	4.54607860913505e-25	1.27E-23	45.9071096756355
AMPD1	0.382281128175252	0.478531390665996	9.42711060847708	1.61204088459228e-19	3.35E-18	33.2618105797869
UAP1L1	0.382107267631815	2.01088541765996	6.91711	1.42766372207866e-11	1.68E-10	15.2429961524252
VOPP1	0.3817151025307	3.45997990422535	6.62510525064534	9.05775954171627e-11	9.83E-10	13.4346055546484
ST3GAL2	0.380929076588572	1.91655162816901	10.0396657447832	1.02616258217625e-21	2.39E-20	38.2618988266123
B3GALNT1	0.380898168813388	1.97029898450704	5.35889730009802	1.28478125686041e-07	9.27E-07	6.36973752855348
VMO1	0.38062715946988	2.47859156921529	4.22242	2.87577659103498e-05	0.00013891	1.17258791376288
C14ORF132	0.380590708413529	1.41675573742455	5.9491672819606	5.09612339220536e-09	4.57E-08	9.5023292121914
SYNE3	0.380488540271814	0.590497384810865	14.8522628114552	1.51956367774968e-41	8.49E-40	83.5643811255932
ITGA6	0.380166744700429	3.37413303501006	3.7915051278312	0.000168184873939981	0.00068902	-0.498732
MXRA7	0.379951691617248	2.98602629979879	5.51286474611697	5.68719673361798e-08	4.35E-07	7.15906209439063
LMCD1	0.379761714156555	2.04181612834004	7.75322343748617	5.12199946246885e-14	7.46E-13	20.769651483909
TLR3	0.37958779499368	1.67479499195171	6.19249512690288	1.24372839568037e-09	1.19E-08	10.8762974682169
ZNF101	0.37906519103885	1.53979920704225	10.9506758251493	3.83890117827242e-25	1.08E-23	46.0746211142055
NFKBID	0.377512284532256	1.55469110985915	7.57676488319789	1.75082469659697e-13	2.44E-12	19.5614079285466
LEF1	0.377442391603964	1.51634279663984	7.31044120019894	1.07424963631118e-12	1.38E-11	17.7797652993279
CYBA	0.37707637134247	5.39533512474849	4.63640634289052	4.53980037246115e-06	2.55E-05	2.93523730690731
RFLNB	0.376260296367582	2.47024429657948	6.54758778275155	1.46353905636052e-10	1.55E-09	12.965479754402
PARP9	0.376039187680242	3.64507075050302	7.57354782061607	1.79014421323521e-13	2.49E-12	19.5395840089193
ACTG2	0.376019773471371	2.11612972937626	4.00059795229441	7.28210436095948e-05	0.000325529	0.291202358701566
GSAP	0.375693058536663	2.17370420120724	6.79623087957564	3.09105876671846e-11	3.49E-10	14.4865404161676
MXRA8	0.375624951962022	4.54988885513079	3.86219540765263	0.000127267258166207	0.000537564	-0.236133
MAPK11	0.37545468823434	2.04853432877264	6.05292418724818	2.80868456078573e-09	2.60E-08	10.0823971307939
THBD	0.375439969291337	3.19199445291751	4.45455433006676	1.03985013467285e-05	5.46E-05	2.14222281009282
RNF144B	0.375286852985968	2.76835848591549	5.57242903709404	4.128108125587e-08	3.21E-07	7.46972791101053
FXYD6	0.375015398866285	1.95604002905433	6.37935626586973	4.08209139833787e-10	4.12E-09	11.963379412307
FAM102B	0.374803009490942	1.67026855955734	7.43569041843391	4.60544484691118e-13	6.15E-12	18.6113119379475
PAMR1	0.374596198461811	1.17966451460765	6.75661993781529	3.97213909817635e-11	4.45E-10	14.241060837618
PDE5A	0.374256015663198	1.49914349795976	8.04055138245561	6.61551300293681e-15	1.03E-13	22.7833789831904
PIK3R1	0.374246824046529	2.38538014849095	7.5136788090019	2.70281964284802e-13	3.70E-12	19.1347862396122
MGAT3	0.374063779529502	1.08306114943662	5.03867553281772	6.57835735832241e-07	4.25E-06	4.79216630434699
TFRC	0.37396887655941	4.07224414084507	4.28724385146073	2.17465473247976e-05	0.000107311	1.43851505096899
CCDC3	0.373549152924402	2.43137076177062	4.73083812101038	2.91988763522971e-06	1.71E-05	3.35850453794523
TSPAN32	0.373439141537959	0.578840065207244	10.899458048723	6.04900070411802e-25	1.67E-23	45.6241392671187
MLKL	0.373400436635233	2.13895733400402	7.40302524698029	5.74997208983901e-13	7.64E-12	18.3933525462807
ELF4	0.372788643216354	3.34152184225352	6.35817046794236	4.63790846100899e-10	4.65E-09	11.8387477268736
GNA15	0.372706423155436	3.53961132193159	5.51798832897336	5.53321783391688e-08	4.24E-07	7.18566890410475
CCDC50	0.372646499060301	2.67339885311871	8.03644682985527	6.81444851288752e-15	1.06E-13	22.7542138271379
MGAT1	0.372596545510513	5.04424088732394	9.62526225374483	3.2134007554177e-20	6.97E-19	34.8558058472559
ST6GAL1	0.372393395547778	3.83511607243461	4.86438706122943	1.54443866182466e-06	9.43E-06	3.97039063652111
GPX8	0.372386421169111	2.91826588008048	4.75149194342694	2.64857497409794e-06	1.56E-05	3.45211965730925
KLRG1	0.372370769817243	0.676944306961771	13.956677023794	1.41160257547836e-37	6.53E-36	74.4856520455422
PIEZO2	0.372217085588119	0.798049251770624	8.65279492709319	7.04359827197529e-17	1.27E-15	27.2594253091009
RILPL2	0.371985289757297	2.32085254607646	8.49051381526679	2.40378360868568e-16	4.20E-15	26.0490387131743
IFIT5	0.371897991813257	3.09928290473843	6.98226045455074	9.37310934708605e-12	1.12E-10	15.6552587010038
TNIP3	0.371754384694597	0.801052357887324	5.64798595418827	2.73821822691365e-08	2.18E-07	7.86803714859631
FBXO32	0.371463144555149	2.97398922960362	4.35980447932749	1.5837829477502e-05	8.05E-05	1.74064259458833
TM4SF18	0.370088777993258	1.44124456519115	5.23397489392602	2.45392640940489e-07	1.70E-06	5.74395351296779
SH3BP5	0.369941837550628	1.89129947545272	6.28995833561219	6.97928715821122e-10	6.85E-09	11.4398638352011
MAP3K5	0.369740381238454	2.99868714547284	6.46521439686159	2.42488535344217e-10	2.49E-09	12.4720573295393
FAM126A	0.369481089698971	1.83360580764588	5.67581977365803	2.35121770695974e-08	1.90E-07	8.01595563894305
GALNT10	0.369380589546674	3.6080623943662	4.90505328239496	1.26842587471502e-06	7.82E-06	4.15978823680859
MOB3A	0.369187176582253	3.83926946631388	8.10995311509299	4.00187729740949e-15	6.38E-14	23.2782467601163
TNFRSF8	0.368635747871583	0.548175390402414	10.9345603253617	4.42998008000904e-25	1.24E-23	45.9327395056937
KLF10	0.368042888370433	4.20943656740443	6.84627527367993	2.24792875919455e-11	2.58E-10	14.7983785959851
CLEC17A	0.367935381173939	0.378815354080483	11.8495894346734	1.07656386127245e-28	3.59E-27	54.182597159623
FAT4	0.367835055133014	0.896395780120724	8.01228966530721	8.11075517069693e-15	1.25E-13	22.5827957413117
MAP3K1	0.367757445708173	2.52517909054326	8.20749029030034	1.96395267974918e-15	3.22E-14	23.9792236788664
RCAN1	0.367630725912963	2.53015551267606	6.52228002061175	1.71006533586398e-10	1.80E-09	12.8133247621764
FKBP5	0.367194052853115	3.17016848531187	4.10094131521321	4.80836480189261e-05	0.000223026	0.68440258373182
FBXL7	0.367156277222059	1.41840845311871	6.96376369979591	1.05658005438437e-11	1.26E-10	15.5378910375109
XRN1	0.366691742020672	2.22320823943662	9.41637331051892	1.75812435224817e-19	3.63E-18	33.1760921447235
GPR25	0.366424767638766	0.488768641710262	10.6971816954034	3.59866227612459e-24	9.59E-23	43.8577647870113
RASSF8	0.365877149102425	1.85871060120724	5.29634677430861	1.77924457118878e-07	1.26E-06	6.05475118133438
PER3	0.365697345761314	1.94594612963783	5.09140491523191	5.05629081491864e-07	3.32E-06	5.04593365152009
IL6ST	0.36562269375587	4.51160618108652	5.73994349980583	1.65127353501072e-08	1.37E-07	8.35916
PHLDB2	0.365583756239264	1.50122453863179	5.66921710986772	2.43789506253154e-08	1.97E-07	7.98080904466504
GRN	0.365579852180193	7.44714175130785	6.83061983819237	2.48393886404249e-11	2.84E-10	14.7006224151723
ATM	0.365555134297331	1.69088719939638	9.32388820314342	3.70121435789884e-19	7.49E-18	32.440584101217
SNX2	0.365535275412331	4.03374080080483	10.3724333383785	6.03791185733927e-23	1.49E-21	41.0654578373737
ITGA11	0.365519481166519	1.9711700132998	3.68835869335774	0.000250655487086203	0.000988462	-0.873677
LHFPL6	0.36482547781666	3.58133348249497	5.75033157983297	1.55891592345276e-08	1.30E-07	8.41507384400368
CD248	0.364760883945998	3.62247721947887	4.55007391672523	6.75183214463175e-06	3.68E-05	2.55512348830653
TLDC2	0.364299171684325	1.02209698762575	7.3267	9.6297462843501e-13	1.25E-11	17.8870983519573
SPAG6	0.36416337236554	0.989760077790744	3.7494923474119	0.00019808559973609	0.000800338	-0.652631
MB21D2	0.364047465361457	1.4932096368008	6.43332349458654	2.94435766164557e-10	2.99E-09	12.2824440283037
SLC2A9	0.363867584072127	0.725617340744467	14.4520959048265	9.26591306006539e-40	4.72E-38	79.4794278296958
FKBP15	0.363766298888563	2.70132692152918	10.9320884052913	4.52831756939973e-25	1.27E-23	45.9109878823216
CRIM1	0.363632440766662	3.49947632595573	5.09830165396578	4.88439286906324e-07	3.22E-06	5.07930112432074
ANO6	0.363563717458927	3.41984536016097	7.44478092221333	4.3290028898912e-13	5.79E-12	18.6721049917945
TAPBP	0.363452869949125	6.1384058249497	6.64524591485655	7.99021813550018e-11	8.71E-10	13.5572509723345
KLF12	0.363126960124427	0.978916062977867	9.45261170830511	1.31155139406483e-19	2.75E-18	33.4656639557659
RASA2	0.363102496338418	2.32898702414487	9.00990586490045	4.46243028038444e-18	8.54E-17	29.9818899910384
IKBKE	0.363048002783446	2.64885358913481	7.63503193684012	1.16952332660594e-13	1.66E-12	19.9579483115686
CTSD	0.362986853131782	8.81842868410463	5.04882388212488	6.25459615195018e-07	4.05E-06	4.84082151400656
FABP5	0.362893934939112	2.69017750709658	4.05221984761883	5.88831067159769e-05	0.000268609	0.492346861311517
FAR2	0.362844983286347	1.22921498289738	6.42379723278692	3.11965856190854e-10	3.16E-09	12.2259576090338
SPATS2L	0.362691436084377	3.71836124547284	5.45333504392985	7.81136478461709e-08	5.83E-07	6.85152790004652
JAM2	0.362664817096203	1.43021218649296	7.53670871138112	2.30736457483002e-13	3.17E-12	19.2901986311013
APLNR	0.36255924915265	2.03386241468813	4.97341548701868	9.08202595230156e-07	5.74E-06	4.48139680205964
SH3KBP1	0.362420770308802	3.59819356338028	6.98051302027551	9.47987581801892e-12	1.13E-10	15.6441597572764
CYSLTR2	0.362258852975307	0.476281874299799	16.0387957984574	6.12409089968427e-47	4.32E-45	95.9129057767012
PNRC1	0.362211149185054	4.99638959356137	8.94686565557122	7.30401938397314e-18	1.39E-16	29.4955006716842
SMURF2	0.362046286316059	3.29957162575453	5.89423121512457	6.96229368565349e-09	6.09E-08	9.19871962473845
DST	0.361222289418682	1.82387274607646	5.00470861846985	7.78412965193101e-07	4.97E-06	4.62995845192092
EAF2	0.360892128161756	1.67184320804829	7.61384493163241	1.35470617439456e-13	1.91E-12	19.813480950433
TMEM55A	0.360039119074234	1.73553268269618	7.58630923213704	1.63911187380779e-13	2.29E-12	19.626198092192
RNF19A	0.359011662340816	4.04356695774648	5.25180122334702	2.23921623407315e-07	1.56E-06	5.83244574795901
GATM	0.358811965634618	1.76306190523139	4.00676312283863	7.10051565603235e-05	0.000318137	0.315097885417345
TNS1	0.358702794724731	3.85749486720322	4.33289955102821	1.78229101022951e-05	8.95E-05	1.62806768635091
CDH5	0.358464944985579	2.94497566780684	5.23989955759554	2.38044296614467e-07	1.65E-06	5.77333445165213
KCNMB1	0.358384669480572	0.83944575971831	9.91554448501536	2.90758055760807e-21	6.65E-20	37.231614489863
LYST	0.358359898540227	1.46604964547284	8.69462009850196	5.11952540885007e-17	9.34E-16	27.5741230114109
PATL2	0.358273587744401	0.599583937847083	10.5362799861114	1.46511744736546e-23	3.76E-22	42.4674609437088
TMCC3	0.35821156845695	1.60619233360161	6.57060753533105	1.26977451075154e-10	1.35E-09	13.1043087779851
CLC	0.358174374178085	0.373572794567404	5.53690428813916	4.99906422751267e-08	3.85E-07	7.28408881380576
CD59	0.357848778571658	6.20286214486921	5.07232446222622	5.56290608400004e-07	3.63E-06	4.95383147564827
DUSP10	0.357808968471531	2.94496695975855	5.20466100751815	2.85106750557793e-07	1.95E-06	5.59902129982988
SESN1	0.357719794672886	2.17689859919517	7.08924302691243	4.66550553794503e-12	5.73E-11	16.3390942829481
GCNT1	0.357250586803731	1.85179532997988	4.5894907712294	5.63707360984817e-06	3.12E-05	2.72785847001265
CD226	0.357172154412687	0.422125324668008	19.8799354745143	4.14139773820061e-65	8.83E-63	137.529236959608
CCBE1	0.35708322424176	0.803452685301811	4.78044417394903	2.30876959761522e-06	1.37E-05	3.58397432683352
HSPB8	0.35688276228087	3.10737101348089	3.8743680340398	0.000121249424146452	0.000514603	-0.190454
LPCAT2	0.356823257530732	2.142	6.40172426787507	3.5660605243589e-10	3.61E-09	12.0953471523941
RIPOR1	0.35682296922005	3.12234933138833	6.35517549471029	4.72223401272827e-10	4.73E-09	11.8211573014078
ZNF831	0.35636015538252	0.365195558672032	16.3072010389328	3.53322160619931e-48	2.68E-46	98.7494065379082
APOBEC3A	0.356158036537376	0.698881835855131	7.0567413386446	5.77201301220416e-12	7.03E-11	16.1304436479281
CYYR1	0.356048012820386	2.13346881589537	6.45622793316928	2.56141273320476e-10	2.63E-09	12.4185464956954
PRKG1	0.356033392675219	1.19237897283702	7.80103941944587	3.65760388957975e-14	5.39E-13	21.1008128445544
CAMK1	0.35592879625903	1.58986274346076	9.23530177073494	7.515762810688e-19	1.49E-17	31.7408577869968
CDC42SE2	0.35573646421049	4.07433096177062	8.2786421062675	1.16389978550545e-15	1.94E-14	24.494591104723
KCNJ2	0.355449009359708	1.11205154708249	6.36823045059535	4.36531412720459e-10	4.38E-09	11.8979
LACC1	0.355131606942418	1.56353162555332	9.11902789109385	1.89100422528931e-18	3.67E-17	30.8296046016238
DCHS1	0.354540442736786	1.68337362032193	6.20578355121619	1.15001058907719e-09	1.11E-08	10.9526929250872
NPC1	0.354389725948606	3.03130828169014	6.80592094406178	2.90660565280963e-11	3.29E-10	14.5467735067953
ITGAE	0.354387883824243	1.95787774929577	7.96950164029594	1.10307715027633e-14	1.68E-13	22.2801502163248
MS4A14	0.354315384875731	0.629363423239437	9.7656206538122	1.01154409535782e-20	2.25E-19	35.9986054043476
MYD88	0.354238051343117	4.25408607042254	8.42650476150587	3.88302259157427e-16	6.67E-15	25.5763156287564
NMI	0.353995120410873	3.24155186720322	6.82344796066199	2.60002509845435e-11	2.96E-10	14.6559013946149
ADAMTS4	0.353738954912347	1.47770971386318	4.67486891991087	3.79629714901824e-06	2.17E-05	3.10669362019505
PLAGL1	0.353479834434074	1.39949760350101	6.2006018778773	1.18570331264102e-09	1.14E-08	10.922886697854
SP110	0.353187395204561	1.39940391711871	11.0651778075593	1.38275843372326e-25	3.95E-24	47.0863510828189
NAALADL1	0.353128027904148	0.84948879778672	12.1010554568596	1.02483067526705e-29	3.53E-28	56.515431783295
FEZ1	0.352828985379604	1.08168604004024	8.74539118020855	3.4704837698244e-17	6.39E-16	27.9576274425306
PLXND1	0.352486661388158	4.31667402555332	4.69749300595668	3.4152170306689e-06	1.97E-05	3.20815160381216
TMOD2	0.352197306419103	0.977275978873239	10.5675894889278	1.11601678622218e-23	2.89E-22	42.736957270811
NIN	0.351980142991152	2.05072555855131	8.48785495261084	2.45227673610322e-16	4.28E-15	26.0293491888434
NFATC1	0.351970744097727	1.48597433863179	8.44952736547073	3.26880730187444e-16	5.63E-15	25.7460355442368
SEMA6B	0.351905809834417	1.76255068953722	6.07166150892391	2.51993666812905e-09	2.34E-08	10.1880732283184
LYN	0.351444053044293	4.25569465794769	6.13307180751747	1.76258203512071e-09	1.66E-08	10.5363887528989
CYTL1	0.35141329844885	0.976084520965795	5.49771782743311	6.16716160959575e-08	4.68E-07	7.08053185477948
SLC22A4	0.351361058692198	1.1070435028169	6.32458143492777	5.67432448673496e-10	5.64E-09	11.6418720390384
ARL4C	0.350965446356241	4.48066188531187	4.49202230045499	8.78623483657297e-06	4.68E-05	2.30322278687717
RFX5	0.35078143138589	3.93483818712274	7.85832061810808	2.43846653286489e-14	3.65E-13	21.4996187275164
IL17RA	0.350731287741808	2.39854637726358	9.12836359766313	1.75649746418711e-18	3.42E-17	30.9024670501282
TBX5	0.350717287032175	1.46900685653924	6.4989260126536	1.97340343836475e-10	2.05E-09	12.6733561529552
CLIP2	0.350669671418617	1.90071487323944	5.7684733643383	1.409548155672e-08	1.18E-07	8.51293879818288
DCK	0.350660142185929	3.32541015090543	6.55670095166816	1.38359098814222e-10	1.47E-09	13.0203911090996
OMG	0.35040079326496	0.688793726016097	5.2170717570208	2.67586121842059e-07	1.84E-06	5.66029290223155
NTM	0.350189617319528	1.49838239100805	4.90916711540797	1.24331750940776e-06	7.68E-06	4.17902757421516
IGFBP4	0.3499115859337	7.57229025150905	4.7157392161127	3.13495078751851e-06	1.82E-05	3.2903032442073
HERC3	0.349766492618513	1.93624325392354	8.48379637570554	2.52816930320447e-16	4.41E-15	25.9993033064143
CYTH1	0.349366556284629	3.54244802615694	8.00214292094327	8.72525368788254e-15	1.35E-13	22.5109134353348
IFT57	0.349262395839407	4.32718922535211	3.70832962122141	0.00023218681431986	0.000922354	-0.801845
MYO7A	0.348813465624897	1.41766685352113	7.15309862504784	3.06437824294347e-12	3.81E-11	16.7513011730423
C21ORF91	0.348732514221832	1.9256263416499	6.93486809660765	1.27335424031251e-11	1.50E-10	15.3550514718322
CYTH3	0.348608887317323	3.25543661770624	4.47082025720831	9.66651138699738e-06	5.10E-05	2.21196478269683
DTHD1	0.348504541304881	0.437347957434608	6.95378478300769	1.12699327836924e-11	1.34E-10	15.4746778958996
MFAP3	0.348471521650301	2.08402566740443	7.63220613039388	1.19269881388702e-13	1.69E-12	19.9386617340729
DKK2	0.348320248145068	0.866355329356137	7.85397207345468	2.51488360174301e-14	3.75E-13	21.469263387576
MMP3	0.347882709490715	0.724509515525151	4.58238244172134	5.82409391303614e-06	3.21E-05	2.69660673702313
CPPED1	0.347788393383233	2.18430988712274	6.51278924204687	1.81264533281462e-10	1.90E-09	12.7563922664803
ATF5	0.347628740983764	4.03763398591549	5.7418145437456	1.63425402666187e-08	1.36E-07	8.36922211711604
FOXF2	0.347603216870806	1.89966609818913	4.57503300333957	6.02371477734085e-06	3.31E-05	2.6643417575435
IL4R	0.347516386280416	4.08391648289738	6.71846541630758	5.05196099492339e-11	5.62E-10	14.0057349696747
PLEKHA4	0.347057687594373	2.64503859979879	4.87637338354618	1.45757199884997e-06	8.93E-06	4.0260665430411
GGA2	0.346692324373803	3.89173839839034	8.10867596843517	4.03918255740681e-15	6.43E-14	23.2691106620871
ADAMTSL2	0.34635246305207	2.22496084084507	4.61469941424097	5.01922302077914e-06	2.80E-05	2.83904659288494
NAGK	0.346311289053626	3.00991122588934	10.2584711432249	1.60359667128748e-22	3.86E-21	40.0986351743997
DNASE1L3	0.34612596538495	0.680399561629779	6.08950977698153	2.27196467734463e-09	2.12E-08	10.288996719379
P2RX5	0.345837000240432	0.626834998682093	8.60391836028318	1.02121336446283e-16	1.83E-15	26.8930901599133
MT1H	0.345530334082011	0.843764393661972	4.51843034711322	7.7969231611832e-06	4.20E-05	2.41744480153144
LTBP4	0.345273671378113	3.51414673259557	4.26172858477153	2.42854896011092e-05	0.000118794	1.33339312893464
GNG7	0.345035709150706	1.43277019134809	6.19436890571333	1.23007474099565e-09	1.18E-08	10.8870613774653
PAQR8	0.344993505899029	2.01010065231388	5.25503466350795	2.20227262099931e-07	1.54E-06	5.8485258033792
CREBL2	0.344761764330383	4.19574023138833	7.95940461927613	1.18588316120879e-14	1.81E-13	22.2089150448472
GALC	0.344676174169792	2.7828124657505	6.95330660791413	1.13048071939705e-11	1.35E-10	15.4716506847556
ARAP2	0.344622807684454	1.6585763778672	7.37055973132434	7.16387157033829e-13	9.42E-12	18.1774867350131
FUT7	0.344482684296197	0.48345512893159	12.5039230438293	2.24317964387442e-31	8.30E-30	60.3075
OSBPL8	0.34446808254755	3.07085333802817	7.61478573963684	1.345901636223e-13	1.90E-12	19.8198892902196
HAMP	0.344395540128624	0.605704020072435	7.48686765877647	3.2478473547463e-13	4.39E-12	18.9543334423286
EXOC3L4	0.344248246447359	0.478562446315895	9.25935139880321	6.20376893378781e-19	1.23E-17	31.9303560797631
PAPSS2	0.343785570218073	4.18016163179074	3.99951053930816	7.31458663208622e-05	0.000326881	0.286991242859711
CRLF3	0.343759506237645	2.64331978873239	9.71158112495718	1.58059692164076e-20	3.48E-19	35.5572833104676
APOBEC3F	0.343438265719191	1.63957005637827	7.29485403409909	1.19273785786033e-12	1.53E-11	17.6770743009612
KLF13	0.343301754858881	3.37079884285714	5.80930944372711	1.12254448474427e-08	9.54E-08	8.7342119563132
GADD45A	0.343117999549591	4.05842916338028	3.92869993420922	9.75226379539751e-05	0.000423224	0.0150826932338743
SDC2	0.342950564142443	3.34702193762575	4.22161841978362	2.88567614939581e-05	0.000139279	1.16931999524856
HSH2D	0.342939036424612	2.87283825895372	5.50862851887005	5.81764611164687e-08	4.44E-07	7.13707983502494
COX7A1	0.342489367979001	2.43455127444668	5.64888922032424	2.72473796437255e-08	2.18E-07	7.87282738663462
PLK3	0.342384496697756	2.78170983466197	6.8660494737866	1.98109475528536e-11	2.29E-10	14.9221176784345
FAM20C	0.342242456504972	3.3716787694165	4.64211247897589	4.42127045600661e-06	2.49E-05	2.96059180996454
SEL1L3	0.341905585269432	4.7963879416499	5.69090001883945	2.16434981338831e-08	1.76E-07	8.0963638052915
FCGR3B	0.341865524080877	0.707933906076459	6.14747218559235	1.62017801686166e-09	1.53E-08	10.6185026344929
LAMP2	0.34173788292667	5.29247554325956	6.70561197995555	5.47692055174047e-11	6.07E-10	13.9267085812519
CXORF65	0.341373667320403	0.474414397082495	10.9540614659491	3.72506403971353e-25	1.05E-23	46.104444640475
BTBD19	0.341248760095265	1.28535178712274	6.77428990013628	3.55222154049109e-11	4.00E-10	14.350419155323
MMRN2	0.341151732896129	2.2888132530161	5.74866999337671	1.5733428974064e-08	1.31E-07	8.40612397418782
JADE2	0.340960122769837	2.75527459979879	6.40834365270007	3.42600245097259e-10	3.47E-09	12.134475518231
PCNX1	0.340787694990439	2.01821284647887	9.03238	3.74143534664823e-18	7.18E-17	30.1558645141071
RERG	0.340533390567381	1.6243391639839	5.01873952393355	7.2621868515434e-07	4.66E-06	4.6968424646553
NUAK1	0.340302741567024	2.14852677303823	5.09586316867956	4.94451475944288e-07	3.25E-06	5.06749871414449
MB21D1	0.340228044188455	1.99514224627767	6.29788150127472	6.65693250893367e-10	6.56E-09	11.4860081917974
IGLL1	0.339958003537861	0.406507947052314	7.20896282084483	2.11636151129343e-12	2.67E-11	17.1143823714904
UNC5B	0.339854265432097	2.77571642997988	4.94172749119408	1.06082070866445e-06	6.64E-06	4.33181990340653
MYCT1	0.339843617940117	1.75511670321932	6.43955078392113	2.83501808799394e-10	2.89E-09	12.3194072870741
MME	0.339797932624995	1.13809680408451	4.29218759681887	2.12848490820701e-05	0.000105191	1.45895046989507
ANKRD13A	0.339192680697318	3.39650371830986	7.34877480060527	8.29921477123349e-13	1.08E-11	18.0330636147474
SLCO3A1	0.339124824176142	2.14024459879276	5.46229485233329	7.44837632383668e-08	5.57E-07	6.89762576847017
ASPHD2	0.338882735802467	1.39934634346076	5.72015282214385	1.84220286377172e-08	1.52E-07	8.2528736284791
ADARB1	0.338595891354782	1.63186387323944	7.34592851848672	8.46006338948631e-13	1.10E-11	18.0142195473727
KIF21B	0.338547720742002	1.15794082264386	7.1559519415415	3.0071516107329e-12	3.74E-11	16.7697903304091
EFHD2	0.338464534234145	5.43339015090543	5.0490769530579	6.24672266316111e-07	4.04E-06	4.84203596491677
ANKRD1	0.33823468188892	0.901281926975855	3.91144336454096	0.000104535378757569	0.000450568	-0.0504902
CARD9	0.33808417079226	0.90603316668008	8.09744244297653	4.38245899203512e-15	6.95E-14	23.1887988266617
PDGFD	0.337891585254851	1.74668823963783	4.87445081329224	1.47118061499168e-06	9.00E-06	4.01712791307286
GBGT1	0.337729257527298	1.94905683782696	6.70604181803939	5.46215844211663e-11	6.06E-10	13.929349303959
ABLIM3	0.337672064926605	1.60190295593561	4.73303291102618	2.88983295180169e-06	1.69E-05	3.36843491673407
ETV1	0.337661955074364	2.12799543480885	4.13575253226783	4.15513822397469e-05	0.000194847	0.822938545030275
NID2	0.337650464930493	1.54334690863179	4.92769026015699	1.13608237339448e-06	7.04E-06	4.26583673366445
WDFY1	0.337644032111724	3.58177195975855	8.3266667956278	8.16103289142822e-16	1.37E-14	24.844345524004
SH3BGRL3	0.337560004374451	6.83659702012072	5.75842395519572	1.49047487831879e-08	1.25E-07	8.45869446316066
CA3	0.337528963747123	0.968268660784708	4.99634030996246	8.1124887927506e-07	5.17E-06	4.59014805884007
GUCY1B3	0.337141349603057	2.4722002971831	5.65459978236219	2.64099695627372e-08	2.11E-07	7.90313
TLE4	0.336959833587697	1.59646063661972	6.8515720770001	2.17317704334051e-11	2.50E-10	14.8314949640587
GRB2	0.336790579161399	5.32486670221328	10.6596644457503	4.99823440741567e-24	1.31E-22	43.5324077011539
PTCRA	0.336780672693219	0.459420911160966	11.3729195235624	8.62124358415951e-27	2.64E-25	49.8366340585481
PKIG	0.336520785716598	3.83156505030181	4.57994018279914	5.88971383831467e-06	3.24E-05	2.6858796282872
KLHL5	0.336237295923657	3.21193470523139	4.94774030973028	1.03007609454184e-06	6.46E-06	4.3601356717578
HEXB	0.335938433443503	4.81466192756539	7.24563442882164	1.65782348053289e-12	2.11E-11	17.3539673977226
RGS5	0.33590580147111	3.62788598873239	4.04645513459603	6.03036430913605e-05	0.000274706	0.469764927584332
STAT2	0.335642039175656	4.58905028169014	6.80411334431975	2.94017378578516e-11	3.33E-10	14.5355321354684
SLC4A7	0.335326837009492	1.74818208792757	7.06264523007524	5.55344408560125e-12	6.78E-11	16.1682865952065
GBP6	0.33521097385791	0.639323390118712	4.74910452705052	2.67864991027202e-06	1.58E-05	3.44127946974405
KCNMA1	0.334978552458765	0.74376075193159	7.64561429707158	1.08661074610713e-13	1.55E-12	20.030224634854
MTM1	0.334655416166033	2.30997847404427	8.4585422339436	3.05539691129172e-16	5.29E-15	25.8125864134495
SCML4	0.334456061338046	0.363518053700201	14.1813457291264	1.45784194433509e-38	6.99E-37	76.7412234569065
PLGRKT	0.334168323369299	3.71947718913481	5.62249817765271	3.14651735859952e-08	2.49E-07	7.73314697801666
TGFBR3	0.333936419011372	1.31829417851107	5.43142911597053	8.77269993959177e-08	6.48E-07	6.7391053846615
CDO1	0.333918563064546	0.771864235072435	6.66921303495593	6.87983572306092e-11	7.56E-10	13.7036027738467
ABCA6	0.333465871792228	0.488607707062374	13.2659929571632	1.37264024199341e-34	5.73E-33	67.652543869441
SGMS2	0.333348530964647	3.17940186358149	4.68824921312065	3.56625050850873e-06	2.05E-05	3.16664355849828
ITIH5	0.333219007275508	0.999508388470825	5.14835806401515	3.79556589061597e-07	2.54E-06	5.3226989276277
NAGA	0.333169245455427	4.23444521126761	8.46299197809198	2.95519482119458e-16	5.12E-15	25.8454555036581
MICAL2	0.332868899488025	3.13678154869215	4.41222582181564	1.25605796560877e-05	6.51E-05	1.96183481447568
ATP11C	0.332709477273904	2.00664804084507	6.93589683354361	1.26493545173167e-11	1.50E-10	15.3615501662274
RAB20	0.332674608826672	4.53084093762575	5.57674844476703	4.03285404563e-08	3.14E-07	7.49237093527376
SLC16A6	0.332056556119372	0.903808943259557	7.08359335504861	4.841602039502e-12	5.94E-11	16.3027689870785
UPP1	0.33192282725989	3.76052351714286	3.98547218934238	7.74646345780034e-05	0.000343859	0.232722691985689
EHD1	0.331819803927285	3.63590229778672	6.01295261402583	3.53680747875217e-09	3.24E-08	9.85790422166857
MTMR6	0.331594858283916	2.9152850804829	7.80018051679214	3.6798451415973e-14	5.42E-13	21.0948502701014
FAM166B	0.331539700594259	1.02666493943863	3.88054650555361	0.000118298890455077	0.000503476	-0.167217
KCNN3	0.331334796771166	0.661482348531187	9.33365127584868	3.42230152475843e-19	6.96E-18	32.5179874400462
AKAP7	0.331048103544926	1.11335397102616	9.70000065416204	1.73887029255846e-20	3.83E-19	35.4629259455562
CHN1	0.331007936319302	1.9854737861167	5.53283551887277	5.10955035244665e-08	3.93E-07	7.26289384995052
VPS13C	0.330840522594778	2.43381220595372	6.60197894151795	1.04566830741966e-10	1.12E-09	13.2941636233395
IGFL2	0.330508397107934	0.81217585329175	4.49646404784172	8.6118157828506e-06	4.60E-05	2.32239140799942
RNF125	0.330297510520623	1.2056584153501	8.25282435212485	1.4077564769488e-15	2.33E-14	24.3071979277262
ASAP1	0.330285311862868	2.77019681448692	5.72919076370641	1.75248231008716e-08	1.45E-07	8.30137101739549
PARP8	0.32983253959042	2.24175635935614	7.86938274147824	2.25424530537568e-14	3.38E-13	21.5768976030791
CDC42EP3	0.329435024333299	3.06703454587525	4.3702904800466	1.51229381690157e-05	7.73E-05	1.78469261368142
NECTIN3	0.32902464470085	1.52062347851107	4.23353971172335	2.74187917647696e-05	0.000132993	1.21793410173023
GNG12	0.328921579550239	4.50492629376258	4.73719782645495	2.83361657294146e-06	1.66E-05	3.3872907391113
ZNF154	0.32887953295324	0.901366191126761	7.5029	2.91008022876137e-13	3.96E-12	19.0622034549525
LYPD5	0.328844287818459	0.813738809362173	6.10153081716247	2.11856128178726e-09	1.98E-08	10.3571136465107
TMIGD2	0.328605753485628	0.515633356619718	9.98672922623091	1.60165568451554e-21	3.71E-20	37.8214511527129
SERINC1	0.328188302371923	5.88566466800805	7.37012124422138	7.18513922500963e-13	9.44E-12	18.174576404228
TIE1	0.328044394246782	2.16641401810865	5.47692929888749	6.89045040786722e-08	5.19E-07	6.97306362495938
MCTP1	0.327967939543435	1.08256886237425	7.50083213323343	2.95168810372036e-13	4.02E-12	19.0482574770401
ITPRIPL1	0.327595966650787	0.672335195412475	10.1726180191255	3.33207027870538e-22	7.90E-21	39.3748623075938
ADAMTS16	0.327511511154173	0.929864036967807	5.33656425899401	1.44369470718467e-07	1.03E-06	6.25689647103818
LGALS3	0.327102205129449	7.07562720925553	4.26973834993336	2.34594735295356e-05	0.000115155	1.36633029190919
TXNDC5	0.326971306900293	1.93413650704225	6.04066407437469	3.01485035143341e-09	2.78E-08	10.0134040558371
FGFR1	0.326890881149345	2.34973430784708	4.09028244089928	5.02716792647995e-05	0.000232296	0.64220288677225
BACH1	0.326143678963739	2.90532612474849	6.80931939187128	2.84451016408643e-11	3.23E-10	14.5679149805464
GCA	0.325790819642912	3.3158409054326	6.93760345275341	1.25108958515129e-11	1.48E-10	15.3723328993791
SSH1	0.3257902538803	2.34575683480885	7.73157251678158	5.96259219026964e-14	8.65E-13	20.6202270957707
RALB	0.325651099931952	4.72894575452716	6.81935180528346	2.66869954295957e-11	3.03E-10	14.6303768234404
NR2F1	0.325494999324567	2.87117907968612	4.13618331677122	4.14761023609909e-05	0.000194587	0.8246597571237
GIT2	0.325385312112373	1.66080218350101	13.0322331322508	1.35824827082479e-33	5.44E-32	65.3767451686538
CDC14A	0.325048537173129	1.24193830865191	8.03779408961376	6.7485082610742e-15	1.05E-13	22.7637856036793
OTUD1	0.325009879881466	2.77604304039839	7.37779862267676	6.82159493839364e-13	8.99E-12	18.225552838054
CEP120	0.324792146090533	2.16780320623742	9.09359311282195	2.31144154248341e-18	4.48E-17	30.6313631156645
INTS6L	0.324692028913514	1.25840635452716	7.79864943585881	3.71982375757544e-14	5.48E-13	21.0842226488951
DENND3	0.324582522837884	1.94615803903421	6.68154018412198	6.36918433992676e-11	7.02E-10	13.7790480726481
PNPLA6	0.324113344431481	3.36270112273642	6.90698626912818	1.52370738181695e-11	1.78E-10	15.1792197905113
CACNA2D1	0.324018833636304	0.997777580987928	5.66758695519245	2.45976935275015e-08	1.98E-07	7.97213710764832
RP2	0.32386714625255	2.78353187525151	7.61022729575709	1.38909374279664e-13	1.96E-12	19.7888451515955
APH1B	0.323790707086613	1.88605215050302	6.92615611948851	1.34689206501264e-11	1.58E-10	15.3000483330377
RAP1A	0.323622464356305	3.89124439034205	8.70725280249981	4.64819927312666e-17	8.49E-16	27.6693923117097
MOB3C	0.323530697255434	2.33696193158954	8.67276815911446	6.0489987757325e-17	1.10E-15	27.4095670602006
SGCD	0.32334377266323	0.813899529476861	7.44583186431818	4.29811726706747e-13	5.76E-12	18.6791370274708
RIPK3	0.323198655356273	2.26409090362173	6.20119250748414	1.18158083029682e-09	1.13E-08	10.9262830652143
PLS3	0.323170850636725	5.42779412072435	3.95645338502137	8.71704767803376e-05	0.000382528	0.121111112744229
BACE1	0.323118435591846	2.51612986237425	6.50903583851149	1.85485674589672e-10	1.94E-09	12.733895921463
AAED1	0.323117614607431	2.60783588189135	8.15073868888733	2.97392033466348e-15	4.79E-14	23.5705855069267
ATP8B4	0.323079906191956	0.50636602470825	16.0056358890705	8.70283390131879e-47	6.12E-45	95.5634872249227
DIO2	0.322984093127733	1.24929825498994	4.03573973954955	6.30310267810978e-05	0.000286001	0.427869789769198
LRCH2	0.322465304016005	0.852187946977867	5.81639216545859	1.07893657597987e-08	9.19E-08	8.77272877032218
CYFIP2	0.322377927823141	2.35601070221328	4.51386755215005	7.95985774709242e-06	4.28E-05	2.39766539971945
CRYBB1	0.322145685482533	0.636191485639839	12.3031848441011	1.51852640812623e-30	5.42E-29	58.4097962609421
SELENOM	0.321754572210879	4.08140346478873	4.04023312075131	6.18733665171948e-05	0.000281116	0.445425387468416
SORBS1	0.321715199755353	1.59578276136821	5.77044641376446	1.39417005199408e-08	1.17E-07	8.52359856043341
PDLIM5	0.32129255817193	3.15738592229175	5.49271170134594	6.3342790880058e-08	4.81E-07	7.05461928027331
ZBTB32	0.321137947621916	0.49050694555332	12.8544062391985	7.66553235585594e-33	2.98E-31	63.6587338620751
TRAM2	0.320800735873755	3.04468933923541	5.84631895848083	9.12217149657216e-09	7.84E-08	8.93592624246121
CSDC2	0.320756877058746	1.16858591619718	6.19404443810003	1.23242849950292e-09	1.18E-08	10.8851972759753
GPX7	0.320735382826219	2.94898510985916	4.00065686526877	7.28034847650895e-05	0.000325525	0.291430535744382
TMEM71	0.320331019001327	1.01855339959759	5.94030137583011	5.36017871924882e-09	4.78E-08	9.45316562476043
OLFM1	0.32016728030621	1.26259096993964	4.22085594041613	2.89511387926794e-05	0.000139666	1.16621500285061
OXCT1	0.320131506244126	2.67368204808853	3.72406144810539	0.000218548483774303	0.000873304	-0.745001
BATF3	0.319854527737272	1.34497759738431	5.1230786577735	4.31225983976752e-07	2.87E-06	5.19951130209649
KCNJ10	0.319789087589221	0.355428121814889	9.28665738286727	4.98743773137573e-19	1.00E-17	32.1459332971072
BIRC7	0.319711228629174	0.997185035975855	4.68081043367671	3.69243645898421e-06	2.12E-05	3.13329501127625
PPP3CC	0.319477144405559	2.50282197183099	8.94353181862004	7.49634318002892e-18	1.42E-16	29.4698468101741
VEPH1	0.31878425764395	1.36307929682093	3.73813197472363	0.000206992884934377	0.000832213	-0.693968
TTYH2	0.318707179838629	1.26925146881288	6.49638920292954	2.00429616007118e-10	2.09E-09	12.6581776448356
FRMD4B	0.318637751472731	1.97842	7.15124284122862	3.10217165026816e-12	3.85E-11	16.7392791259569
SYDE1	0.318619612865751	1.97735577183099	5.82341751876394	1.0373149940813e-08	8.86E-08	8.81097402832711
CBL	0.318588317064789	2.08514566482093	7.00377873859489	8.1513853564025e-12	9.83E-11	15.7921202431496
MACF1	0.318528796931401	2.86522431770624	5.32727287777692	1.51528482791554e-07	1.08E-06	6.21007405241667
CBFA2T3	0.318493447606038	0.992513991730382	6.02976397387277	3.21050514067295e-09	2.95E-08	9.95216570586114
FAM229B	0.318425370038234	1.7483164806841	5.11790304365253	4.42613885211391e-07	2.94E-06	5.17435754529714
RAP2B	0.318346175350765	3.66814389336016	5.84824512678991	9.02393247658148e-09	7.76E-08	8.94645505358837
ABCG1	0.318185570671719	2.79637436720322	4.47792507518465	9.36251549939086e-06	4.96E-05	2.24250104975989
PLEKHH2	0.318129212342437	1.48104382032193	4.95599	9.89304382933013e-07	6.22E-06	4.39902255298376
HLX	0.31812698737565	1.31889146881288	7.39973150623708	5.87986581553926e-13	7.80E-12	18.3714175670261
HERC1	0.317962811012279	1.99921064527163	7.42461974541034	4.96566405643946e-13	6.62E-12	18.5373565767484
TRABD2A	0.317940899576632	0.845092325678068	5.8645213835368	8.23397573021589e-09	7.13E-08	9.03554476108439
FAM13B	0.317720739298789	2.14664659557344	7.56019952309387	1.96279713903605e-13	2.72E-12	19.449110233268
TRAF5	0.317256127435921	1.9330473583501	5.49195525702816	6.35991086149542e-08	4.82E-07	7.05070561044586
ATG7	0.316977678720713	2.04293233199195	11.2498408459462	2.6294638725784e-26	7.82E-25	48.7313133638265
RORA	0.316797973268849	1.03729842555332	8.14484539802143	3.10448155034264e-15	4.98E-14	23.5282749425685
SYNDIG1	0.31672057084362	0.942017005593561	5.05223124885469	6.14938731666162e-07	3.98E-06	4.85717758215688
ERG	0.316524006305692	1.56355632012072	6.47381673924699	2.30088455642977e-10	2.38E-09	12.5233397224833
PHACTR2	0.316492125605131	2.0051170722334	6.18020685500136	1.33701375027272e-09	1.27E-08	10.8057766838632
SDCBP	0.316334523167702	5.46622832756942	6.84313	2.29343511125631e-11	2.63E-10	14.778753982334
TREML1	0.316278580335827	0.513776900549296	10.7858222126748	1.65135093968846e-24	4.46E-23	44.6292978481886
S1PR2	0.316209874842031	2.67717385915493	6.78387165723543	3.34306754314291e-11	3.77E-10	14.4098192088572
ARSJ	0.315826044669323	1.79564708134809	4.52124724297555	7.69793548056207e-06	4.15E-05	2.42966503665808
ITGB3	0.315745525820776	0.991122675191147	4.32450573219207	1.84894171939779e-05	9.25E-05	1.59307865864581
ESYT1	0.315662874982452	4.65645515357344	8.04932485953841	6.20931388120199e-15	9.69E-14	22.8457578511346
TSPAN18	0.31560016101714	1.80591410140845	5.11785843313339	4.42713295359076e-07	2.94E-06	5.17414083521995
ENDOD1	0.315576867220761	4.00199056257545	3.81735705351805	0.000151959602129149	0.000629928	-0.403228
CLEC14A	0.315351239169176	3.35536089939638	4.50759566077197	8.18915945409679e-06	4.39E-05	2.37050721730641
SOAT1	0.31526814547487	3.89306786921529	6.79017391125853	3.21214072256987e-11	3.63E-10	14.4489266591461
GNPTAB	0.315238770762449	3.1559149637827	7.45485927244616	4.04160037026486e-13	5.43E-12	18.7395736083435
CNOT6L	0.315064484802824	2.48788294969819	8.89606940304019	1.08449136130003e-17	2.05E-16	29.1053729796105
ACTN1	0.314826568711316	4.24708523943662	4.72683748421317	2.97544654113086e-06	1.74E-05	3.34041438718324
CREBRF	0.31468179432293	1.68822376780684	8.53795666446297	1.68186949373261e-16	2.96E-15	26.4011361513724
PLAC9	0.314649018460191	1.91944919617706	4.83223811497177	1.802789484061e-06	1.09E-05	3.82167541244805
PVALB	0.314166521324324	0.427426162877264	7.58427630532505	1.66230186073011e-13	2.32E-12	19.6123925082086
TMEM35B	0.314151427027639	2.91735346881288	6.25374942815025	8.6576305109295e-10	8.41E-09	11.2296141662293
DCBLD1	0.31409063072486	2.38840545794769	5.25388016558238	2.21539499610418e-07	1.55E-06	5.84278341305485
CLIP4	0.314033413440441	2.40728564277465	5.8227128807729	1.04141794905485e-08	8.89E-08	8.80713624005114
LRCH1	0.314025173899094	1.91446866277666	7.97982120962003	1.02434527930827e-14	1.57E-13	22.3530275362534
F8	0.313688441680436	1.41031583239437	7.36926087594806	7.22704991631292e-13	9.48E-12	18.1688663632563
SIDT1	0.313335402004146	1.3187963445674	5.2577772987448	2.17140033691359e-07	1.52E-06	5.86217199891932
CCDC146	0.313233218191518	1.27216228989135	4.70474401479832	3.30106848129354e-06	1.91E-05	3.24076364307918
LAMP5	0.312399290514158	1.74445973739034	3.82283765063135	0.00014871524147487	0.000618176	-0.382903
TNFSF14	0.312367635943746	0.842892566338028	6.26791476763046	7.95863038483003e-10	7.76E-09	11.3117429938715
ABCD2	0.312294941358558	0.323942852545272	17.1663127000853	3.50030884236703e-52	3.24E-50	107.918432354799
CARD6	0.312270597148714	2.28697883742857	5.47978329016306	6.78647907538021e-08	5.12E-07	6.98779625177888
CD47	0.312166939729754	4.87572324346076	4.66413785560643	3.9910411034824e-06	2.27E-05	3.05872680079157
DCP2	0.312047092372604	2.0839249947505	8.17416411765593	2.50645531393491e-15	4.06E-14	23.7389978459272
DENND5A	0.311696643119858	3.1173266475674	7.84872306176933	2.61027693548511e-14	3.89E-13	21.4326396871136
FCHSD1	0.311686426301803	2.04021903380282	6.56003050026341	1.3554625715462e-10	1.44E-09	13.0404692899739
COL4A3BP	0.311578910323707	2.66524240040241	7.36860983774677	7.25892350191568e-13	9.52E-12	18.164545947005
CLEC1A	0.311448322070897	0.883447184426559	9.37213377390911	2.51168318696998e-19	5.13E-18	32.8236351578263
C2ORF40	0.311172924825182	0.832029339094567	3.79987928906202	0.000162758070235335	0.000669739	-0.467862
MBOAT1	0.310957598010626	3.09716226205835	4.50718717096257	8.20431156944382e-06	4.40E-05	2.36873960464891
OSTF1	0.310810867713294	5.09105377263581	8.61672627894091	9.26628790132558e-17	1.66E-15	26.9889387265175
TPST2	0.31080032251061	2.68453479074447	8.13753818440028	3.27425049147032e-15	5.24E-14	23.4758456398832
MID2	0.310781091928322	1.70618856881288	6.46927247720637	2.3655941787839e-10	2.44E-09	12.4962421830901
CD302	0.310666970508083	2.09024944889336	4.46806323438003	9.78700532268169e-06	5.16E-05	2.20012723579405
ANGPTL1	0.310364381044844	0.63948865501006	7.78288437242504	4.15721626940063e-14	6.09E-13	20.9748881362829
PRDM8	0.310251125982468	0.881274195593561	6.31106127150302	6.15270184423545e-10	6.08E-09	11.562876451732
RASSF3	0.310121255699668	3.94525530396781	5.7723103589385	1.37979255433617e-08	1.16E-07	8.53367179292747
ITGA1	0.309855716467385	2.26639476478873	5.06645761227445	5.72831183004857e-07	3.73E-06	4.92557456673199
IL23A	0.309777824268493	1.49303904929577	4.36161631427689	1.57120394488442e-05	8.00E-05	1.74824682291267
RNF130	0.309470354139527	2.99585793098592	7.68651817052995	8.17187406839744e-14	1.17E-12	20.310334888398
CCL26	0.309421351554225	0.705093360744467	5.44402641187598	8.20667021577586e-08	6.08E-07	6.80370641337991
NCK1	0.309080926784614	3.22497774849095	6.69151514007781	5.98335508501875e-11	6.61E-10	13.8401824299654
EIF4E3	0.309037115704285	1.80808734124748	7.1147638037837	3.94539463921386e-12	4.86E-11	16.5034775104027
AOX1	0.308746485474545	1.1871342161167	3.98850055590434	7.65130116993822e-05	0.000340096	0.244414422023574
KLF11	0.308358636184826	2.67399773843058	5.86002348512443	8.4452685433896e-09	7.30E-08	9.01090352358983
PDLIM2	0.308254220548587	1.46077039979879	7.44685375816172	4.2682934795528e-13	5.72E-12	18.6859754560489
SH3RF2	0.308104520750687	1.24321639459557	3.73928850145586	0.000206069127029235	0.000829179	-0.689765
EHD4	0.307521087246036	3.41912322535211	8.05593922979562	5.91945223070053e-15	9.25E-14	22.8928201550196
FOXO1	0.307232756373917	2.45191464972435	5.06783705639205	5.68899835732788e-07	3.70E-06	4.93221582724613
SNX18	0.307181357003983	3.14277900804829	5.55653635620168	4.49778438788344e-08	3.49E-07	7.38654916753537
DENND4C	0.306997566031559	2.57820192474849	6.29141917116721	6.91872610271057e-10	6.79E-09	11.448367991925
BOC	0.306764326902886	0.702873773038229	8.40411165276872	4.58948772727478e-16	7.86E-15	25.4115690224581
KIF2A	0.306727355850716	2.78467305585312	5.68475224279027	2.23871591459372e-08	1.82E-07	8.06356114137963
EPS15	0.306692228864909	3.47563498993964	10.4718073839651	2.56206886377558e-23	6.47E-22	41.9141109243256
MBNL1	0.306608732944929	4.1963515881328	6.25060793365133	8.82060104246458e-10	8.56E-09	11.211421664107
PCDH17	0.30654368419202	1.6765747416499	5.4214620574905	9.24724028610674e-08	6.80E-07	6.68808676498363
IRF9	0.306452929438448	1.60467449698189	5.22929867621373	2.51347288084738e-07	1.74E-06	5.72078473738468
FCGR1B	0.306336028221249	0.430721796985916	13.9573849986504	1.40157326020463e-37	6.50E-36	74.4927354511878
CYB5R4	0.306314353352125	1.76563880503018	8.56217	1.40083273264507e-16	2.48E-15	26.5814135561853
PKIA	0.306221774203686	1.40589260945674	3.90791306116646	0.00010602766076064	0.000456498	-0.0638715
SPATA13	0.305985431470138	2.23447702756539	6.62237604778995	9.21277929257115e-11	9.98E-10	13.4180101961848
TAOK3	0.305856913936681	2.46580726961771	7.71209592765029	6.83414266734878e-14	9.87E-13	20.4860889596979
ABCA8	0.305653351532191	0.699144259416499	5.80302474391042	1.16267405440995e-08	9.84E-08	8.70006917285037
FTL	0.305649009429375	12.0754116297787	4.07725823561704	5.30738533421795e-05	0.000244324	0.590777921862268
TMEM204	0.305594116687727	3.10492503561368	4.96653594600386	9.39418229164118e-07	5.93E-06	4.44884974940696
GLDN	0.305565177899451	0.779800447082495	6.3258109657363	5.6326717687339e-10	5.60E-09	11.6490630710469
COPZ2	0.305501291843392	2.54929412681489	4.30776237202969	1.98907240422761e-05	9.88E-05	1.52347309141425
HPSE	0.305265291257573	1.74026708028169	5.70544052025741	1.99790533181497e-08	1.64E-07	8.17407121841254
GADD45B	0.305207308739184	4.67333743460765	3.84929481962482	0.000133952602104928	0.000562532	-0.284397
GPD1	0.305164571765172	0.902967892394366	4.30071752264274	2.05101611487767e-05	0.000101689	1.49426108085224
SNX3	0.304317116004016	6.06188448289738	6.9695173958994	1.01796486576813e-11	1.22E-10	15.5743726414464
TMEM109	0.304276478062926	5.60129789939638	7.36230612670896	7.57478761991824e-13	9.93E-12	18.122729129379
HSPA13	0.304219779511356	3.51685341649899	5.33758502971624	1.43603268991469e-07	1.03E-06	6.26204491356444
MAN2A1	0.304216113217327	2.6824562917505	5.65014706626536	2.70607353310123e-08	2.16E-07	7.87949916821202
SERPINB8	0.304110799948153	2.03336112152917	6.55767784717556	1.37527927530518e-10	1.46E-09	13.0262811957444
DENND2D	0.303938784938918	3.16419	6.98015154984705	9.50211001036681e-12	1.14E-10	15.6418641386139
TNIP1	0.303785069197367	4.86503201609658	7.31627115748667	1.03297657375245e-12	1.33E-11	17.8182194217139
GRK5	0.303756373738698	1.8896344277666	4.94016512343127	1.06895323773757e-06	6.68E-06	4.32446745348761
TRIB2	0.303664658060333	3.37567094426559	3.88674661996359	0.000115406376238688	0.000492876	-0.143863
ITPRIPL2	0.303527422358315	3.20010070482897	5.3963954585848	1.05535136218343e-07	7.69E-07	6.56014563587591
PDK3	0.303496191973687	2.11345045472837	5.27708408398993	1.96564056709965e-07	1.38E-06	5.95841449224735
RSRP1	0.303189736473217	2.91803619899396	3.89851491999878	0.000110099215150123	0.000472266	-0.099439
CHST15	0.302896130005506	3.60198560503018	4.22336639045251	2.86415090097652e-05	0.000138479	1.17644010558528
PIEZO1	0.302705853553026	3.47383244466801	4.65409277992838	4.18201257237829e-06	2.37E-05	3.01391776227921
ATG16L2	0.302640855623601	1.80167989678068	4.46620147350549	9.86918494430045e-06	5.20E-05	2.19213739342968
XCR1	0.302324870395708	0.4256658308833	9.94005948814143	2.36855956732385e-21	5.45E-20	37.4344283597512
FOXN2	0.302301083422441	2.44371809054326	7.05006	6.02940069489365e-12	7.34E-11	16.087676823134
ZMYND15	0.302059828351315	1.47852605573441	5.92861845490666	5.72860225349411e-09	5.09E-08	9.38847807839166
ANXA5	0.301694585204626	6.85127208853119	6.52002497380411	1.73391093517809e-10	1.82E-09	12.7997910539539
ALDH1L2	0.301563663851785	1.20624598935614	4.80286986750454	2.07482982101663e-06	1.24E-05	3.68660753904409
MAST3	0.3015381251126	1.94191173279678	7.34824402900423	8.32897953177926e-13	1.09E-11	18.0295491488327
ITPR1	0.301233662744125	1.97863598427364	4.67685398081897	3.76128868577841e-06	2.15E-05	3.11557771013631
MAPRE2	0.301060869916722	3.10324018913481	5.95290132953091	4.98875021552051e-09	4.48E-08	9.52305441871076
CHSY1	0.300835315300863	3.19774	5.5299075017326	5.19052484838983e-08	3.98E-07	7.24764978937699
MOSPD2	0.300667351670391	2.12278151468813	8.4778003357204	2.64455947335762e-16	4.61E-15	25.954933885722
DOK1	0.300556195943098	2.81671310261569	6.62284255909582	9.18609815177696e-11	9.96E-10	13.4208464879394
FIG4	0.300324155471305	2.71234535814889	8.35149638390315	6.78862540077779e-16	1.15E-14	25.0257727552522
TCEAL7	0.300251977777938	1.04828878002012	6.47911304859462	2.22765237625249e-10	2.30E-09	12.5549419946838
MAP7D3	0.300053918374646	1.04835171291751	7.46220116379455	3.8441474233339e-13	5.18E-12	18.7887690917166
ARHGAP29	0.299942295265868	2.00671767424547	4.99199569516238	8.28820143795506e-07	5.27E-06	4.56950325426634
CDHR4	0.299939650862268	0.638822439462777	3.72480062053076	0.00021792660992616	0.000870996	-0.742325
FAM129C	0.299681016920999	0.318285737535211	9.23551489243317	7.50300746661811e-19	1.49E-17	31.7425355463497
HMGN4	0.299335258400569	5.29190113480885	5.58716620476892	3.81182651266385e-08	2.98E-07	7.54704612721794
DNASE2B	0.298745239148924	0.429374367605634	7.39257314408357	6.17221242587511e-13	8.18E-12	18.3237727259831
CMTM7	0.298720734162857	3.07883263179074	4.98316792568842	8.6566240247697e-07	5.49E-06	4.5276053476177
PRR16	0.298477518419039	0.947181535935614	7.19856928638416	2.26762549192407e-12	2.85E-11	17.0466577303038
SETX	0.29845249191536	2.93728986317907	7.18742408443141	2.44165221728724e-12	3.06E-11	16.9741231774053
CCDC102B	0.298366970269918	1.12918050120724	7.98616437676592	9.78731153856866e-15	1.50E-13	22.3978594196896
CKLF	0.298364167590161	3.4602983943662	4.79100684627204	2.19558083951878e-06	1.31E-05	3.63226081986271
FOXF1	0.298315716924272	1.61534741187123	5.13951013883602	3.96919710679247e-07	2.66E-06	5.27952062660737
MSL3	0.298229281941608	2.48908145472837	9.87055419910359	4.23234190258649e-21	9.60E-20	36.8602790548854
CARD17	0.297900370413628	0.452726270744467	7.72207820119468	6.37281716559851e-14	9.21E-13	20.5548051810929
FLT3	0.297760837417775	0.376674910295775	14.8687025982648	1.28227818072448e-41	7.21E-40	83.7331267539468
[truncated: 2,975 more rows]

## Sheet: Table S3
Table S3. 18 genes' coefficients.
gene	Coefficients
LAMC2	0.0990153
PCDH7	0.0987359
STEAP1	0.025338
TBRG4	0.0156371
A2M	0.0143367
CCR7	0.00269423
PTGDS	-0.00663015
PIK3IP1	-0.010329
MFAP4	-0.0118406
FRZB	-0.01408
PSTPIP1	-0.0374046
CR2	-0.0382924
CH25H	-0.0473965
CX3CR1	-0.0511093
CTSH	-0.0532174
ACAP1	-0.0535195
ADRB2	-0.0542541
DPYSL2	-0.0561762
